# Supplementary material for: Glycogenesis and glyconeogenesis from glutamine, lactate and glycerol support human macrophage functions
Source: EMBO Rep. 2024 Oct 18;25(12):13. doi: 10.1038/s44319-024-00278-4 (PMC11624281; doi:10.1038/s44319-024-00278-4)
Supplement: Supplementary file 2 — Source data Fig. 1 [file 44319_2024_278_MOESM2_ESM.zip]

Archive with 26 entries (17 files):
- Figure 1/
- Figure 1/1A/
- Figure 1/1A/Figure 1A.xlsx
- Figure 1/1B/
- Figure 1/1B/Figure 1B.xlsx
- Figure 1/1C/
- Figure 1/1C/Confocal_M1 cells.jpg
- Figure 1/1C/Confocal_M1 cells_zoomed.tif
- Figure 1/1C/Confocal_M2 cells.tif
- Figure 1/1C/Confocal_M2 cells_zoomed.tif
- Figure 1/1C/Confocal_Monocytes.tif
- Figure 1/1C/Confocal_Monocytes_zoomed.tif
- Figure 1/1C/Figure 1C.xlsx
- Figure 1/1C/PAS_M1 cells.tif
- Figure 1/1C/PAS_M2 cells.tif
- Figure 1/1C/PAS_Monocytes.tif
- Figure 1/1D/
- Figure 1/1D/Figure 1D.xlsx
- Figure 1/1E/
- Figure 1/1E/Figure 1E.xlsx
- Figure 1/1F/
- Figure 1/1F/Figure 1F.xlsx
- Figure 1/1G/
- Figure 1/1G/Figure 1G.xlsx
- Figure 1/1I/
- Figure 1/1I/Figure 1I.xlsx
