# Supplementary material for: Glycogenesis and glyconeogenesis from glutamine, lactate and glycerol support human macrophage functions
Source: EMBO Rep. 2024 Oct 18;25(12):13. doi: 10.1038/s44319-024-00278-4 (PMC11624281; doi:10.1038/s44319-024-00278-4)
Supplement: Supplementary file 2 — Source data Fig. 1 [file 44319_2024_278_MOESM2_ESM.zip › Figure 1/1A/Figure 1A.xlsx]

## Sheet: 1A
	Figure 1A
	Glycogen (µg/106 cells)
	Monocytes	GM-CSF-Mϕ		M1 cells	M-CSF-Mϕ		M2 cells
	D0	D2	D5		D2	D5
	0.44	1.47	8.15	9.78	0.64	0.71	11.32
	0.37	2.11	8.89	10.7	0	0.46	10.35
	0.22	0.67	10.53	5.73	0.49	1.04	8.19
	0.23	0.31	9.44	6.42	0.08	0.09	5.59
		1.01	10.78	8.27	0.61	0.36	10.27
		0.67	12.1	10.94	1.02	0.98	5.05
		1.73
