# Supplementary material for: Glycogenesis and glyconeogenesis from glutamine, lactate and glycerol support human macrophage functions
Source: EMBO Rep. 2024 Oct 18;25(12):13. doi: 10.1038/s44319-024-00278-4 (PMC11624281; doi:10.1038/s44319-024-00278-4)
Supplement: Supplementary file 2 — Source data Fig. 1 [file 44319_2024_278_MOESM2_ESM.zip › Figure 1/1B/Figure 1B.xlsx]

## Sheet: 1B
	Figure 1B
	Glycogen (µg/106 cells)
	D0	D3		D4		D5
	Monocytes	GM-CSF-Mϕ	M2 cells	GM-CSF-Mϕ	M2 cells	GM-CSF-Mϕ	M2 cells
	0.37	0.11	0.64	0.11	1.7	0.11	5.64
	0.22	0.3	1.37	0.3	3.15	0.3	4.67
	0.23	0.05	2.41	0.05	2.18	0.05	6.33
		0.1	0.89	0.07	1.39	0.71	10.35
		0.14	1.49	0.23	3	0.46	8.19
							5.59
							10.27
							5.05
