# Supplementary material for: Glycogenesis and glyconeogenesis from glutamine, lactate and glycerol support human macrophage functions
Source: EMBO Rep. 2024 Oct 18;25(12):13. doi: 10.1038/s44319-024-00278-4 (PMC11624281; doi:10.1038/s44319-024-00278-4)
Supplement: Supplementary file 2 — Source data Fig. 1 [file 44319_2024_278_MOESM2_ESM.zip › Figure 1/1C/Figure 1C.xlsx]

## Sheet: 1C
	Figure 1C
	PAS integrated density				2-NBDG integrated density
	D0	D5			D0	D5
	Monocytes	M1 cells	M2 cells		Monocytes	M1 cells	M2 cells
	0.14	0.35	0.28		70446.8	220683	304750
	0.06	0.64	0.23		55967.6	123083	140694
	0.14	0.69	0.48		35932.4	246926	226762
	0.23	1.08	0.96
	0.29	0.42	0.62
