# Supplementary material for: Glycogenesis and glyconeogenesis from glutamine, lactate and glycerol support human macrophage functions
Source: EMBO Rep. 2024 Oct 18;25(12):13. doi: 10.1038/s44319-024-00278-4 (PMC11624281; doi:10.1038/s44319-024-00278-4)
Supplement: Supplementary file 2 — Source data Fig. 1 [file 44319_2024_278_MOESM2_ESM.zip › Figure 1/1D/Figure 1D.xlsx]

## Sheet: 1D
	Figure 1D
	Glycogen (µg/106 cells)
	Monocytes	GM-CSF-Mϕ	GM-CSF-Mϕ	GM-CSF-Mϕ + IFNγ	GM-CSF-Mϕ + IL-1β	GM-CSF-Mϕ + IL-10	GM-CSF-Mϕ + IL-4		Monocytes	M-CSF-Mϕ	M-CSF-Mϕ	M-CSF-Mϕ + IFNγ	M-CSF-Mϕ + IL-1β	M-CSF-Mϕ + IL-10	M-CSF-Mϕ + IL-4
	D0	D2	D5						D0	D2	D5
	0.44	0.22	8.15	9.78	3.86	7.19	6.7		0.44	0.64	0.71	0.54	2.25	1.02	11.34
	0.37	1.47	8.89	10.7	5.04	4.68	12.05		0.37	0	0.46	0.28	0	0.62	11.32
	0.22	2.11	5.46	5.2	4.68	12.38	12.81		0.22	0.49	1.04	0.33	1.36	1.04	10.35
	0.23	0.67	9.44	5	10.23	11.96	8.06		0.23	0.08	0.09	0	0	0.81	8.19
		0.31	6.85	6.42	8.04	5.5	13.59			0.61	0.36	0.36	0.12	1.01	5.59
		1.01	10.78	8.27	7.25	6.52	13.14			1.02	0.98	1.24	0.5	2.26	10.27
		0.67	12.1	10.94	9.64	3.92	8.37								5.05
		1.73	7.42	4.21	5.2	1.8	12.91
			7.78	5.96
			6.95
			6.1
