# Supplementary material for: Glycogenesis and glyconeogenesis from glutamine, lactate and glycerol support human macrophage functions
Source: EMBO Rep. 2024 Oct 18;25(12):13. doi: 10.1038/s44319-024-00278-4 (PMC11624281; doi:10.1038/s44319-024-00278-4)
Supplement: Supplementary file 2 — Source data Fig. 1 [file 44319_2024_278_MOESM2_ESM.zip › Figure 1/1E/Figure 1E.xlsx]

## Sheet: 1E
	Figure 1E
	Glucose consumption (mg/dL)
	GM-CSF-Mϕ		M-CSF-Mϕ	M2 cells
	D2	D5	D2	D5
	13	129.5	33	48
	18	132	25	58
	28	126	33	68
	30	86	31	74
	33	139	46	72
	34	153
	39	140
