# Supplementary material for: Glycogenesis and glyconeogenesis from glutamine, lactate and glycerol support human macrophage functions
Source: EMBO Rep. 2024 Oct 18;25(12):13. doi: 10.1038/s44319-024-00278-4 (PMC11624281; doi:10.1038/s44319-024-00278-4)
Supplement: Supplementary file 2 — Source data Fig. 1 [file 44319_2024_278_MOESM2_ESM.zip › Figure 1/1F/Figure 1F.xlsx]

## Sheet: 1F
	Figure 1F
	Glycogen (µg/106 cells)
	GM-CSF-Mϕ			M-CSF-Mϕ	M2 cells
	D2	D5		D2	D5
	CM	CM	Glclow	CM	CM	Glclow
	0.22	4.07	0.42	0.64	5.85	0.82
	1.47	5.45	0.13	0	2.56	1.065
	2.11	2.5	0.3	0.49	6.77	0.89
	0.67	4.03	0.4	0.08	2.8	0.92
	0.31	4.03	0.49	0.61	1.88	0.45
	1.01	2.55	0.55	1.02	4.75	1.46
	0.67	1.95	0.147
	1.73	5.4	0.196
	2	7.8	0.12
