# Supplementary material for: Glycogenesis and glyconeogenesis from glutamine, lactate and glycerol support human macrophage functions
Source: EMBO Rep. 2024 Oct 18;25(12):13. doi: 10.1038/s44319-024-00278-4 (PMC11624281; doi:10.1038/s44319-024-00278-4)
Supplement: Supplementary file 2 — Source data Fig. 1 [file 44319_2024_278_MOESM2_ESM.zip › Figure 1/1G/Figure 1G.xlsx]

## Sheet: 1G
	Figure 1G
	Glycogen flux (µg 13C6-Glc/106 cells/day)
	GM-CSF-Mϕ	M2 cells
	0.190307	0.0350057
	0.552235	0.285613
	0.459832	0.553487
	0.9	0.269677
	0.6	0.9
