# Supplementary material for: Glycogenesis and glyconeogenesis from glutamine, lactate and glycerol support human macrophage functions
Source: EMBO Rep. 2024 Oct 18;25(12):13. doi: 10.1038/s44319-024-00278-4 (PMC11624281; doi:10.1038/s44319-024-00278-4)
Supplement: Supplementary file 2 — Source data Fig. 1 [file 44319_2024_278_MOESM2_ESM.zip › Figure 1/1I/Figure 1I.xlsx]

## Sheet: 1I
	Figure 1I
	relative mRNA expression
	GYS1				GYG1				PGM1				PGM2				UGP2
	Monocytes	GM-CSF-Mϕ	M2 cells		Monocytes	GM-CSF-Mϕ	M2 cells		Monocytes	GM-CSF-Mϕ	M2 cells		Monocytes	GM-CSF-Mϕ	M2 cells		Monocytes	GM-CSF-Mϕ	M2 cells
	D0	D5	D5		D0	D5	D5		D0	D5	D5		D0	D5	D5		D0	D5	D5
	22	165.7	82.6		47.39	114.38	82.39		31.6	185.1	141.9		7.3	127.3	66		19.9	156.7	131.5
	27.9	94.5	85.6		82.2	105.6	125.3		39.2	129.1	104.6		14.6	90.6	70.8		22.8	84.6	150
	36.3	128.2	71.9		62.3	143.2	107.5		32.9	182.6	131.5		17	107.8	41.8		54.2	113.2	142.9
	25.1	110.8	96.3		42.3	141.3	98.3		22.5	182.6	116.9		8.9	99.9	34.6		32.5	87.6	102.5
	30.05	85.67	83.33		63.52	101.18	88.08		27.268	43.135	51.653		12.9	86.9	52		21.07	101.75	132.41
	49.61	108.82	82.09		78.38	140.63	106.83		26.217	42.986	48.473		26	138.7	87.4		37.03	155.83	203.26
