# Supplementary material for: Glycogenesis and glyconeogenesis from glutamine, lactate and glycerol support human macrophage functions
Source: EMBO Rep. 2024 Oct 18;25(12):13. doi: 10.1038/s44319-024-00278-4 (PMC11624281; doi:10.1038/s44319-024-00278-4)
Supplement: Supplementary file 3 — Source data Fig. 2 [file 44319_2024_278_MOESM3_ESM.zip]

Archive with 11 entries (6 files):
- Figure 2/
- Figure 2/2A/
- Figure 2/2A/Figure 2A.xlsx
- Figure 2/2B/
- Figure 2/2B/Figure 2B.xlsx
- Figure 2/2D/
- Figure 2/2D/Figure 2D.xlsx
- Figure 2/2E/
- Figure 2/2E/Figure 2E.xlsx
- Figure 2/2E/Western FBP1 HSC70.png
- Figure 2/2E/Western PCK2 b-actin.png
