# Supplementary material for: Glycogenesis and glyconeogenesis from glutamine, lactate and glycerol support human macrophage functions
Source: EMBO Rep. 2024 Oct 18;25(12):13. doi: 10.1038/s44319-024-00278-4 (PMC11624281; doi:10.1038/s44319-024-00278-4)
Supplement: Supplementary file 3 — Source data Fig. 2 [file 44319_2024_278_MOESM3_ESM.zip › Figure 2/2A/Figure 2A.xlsx]

## Sheet: 2A
	Figure 2A
	Glycogen (µg/106 cells)
	GM-CSF-Mϕ
	-	-	Glucose	Glutamine	Lactic acid	Glycerol	Alanine	Pyruvate
	D2	D5
	0.22	0.42	4.07	0.86	1.58	1	0.26	0.41
	1.47	0.13	5.45	1.45	1.84	1.45	0.24	0.67
	2.11	0.3	2.5	0.97	1.44	0.48	0.25	0.84
	0.67	0.4	4.03	1	1.83	1.36	0.14	0.73
	0.31	0.55	8.75	0.98	2.95	1.19	0.44	0.69
	1.01	0.2	5.11	1.1	0.49	0.47
	0.67		5.8
	1.73
	M1 cells
	-	-	Glucose	Glutamine	Lactic acid	Glycerol	Alanine	Pyruvate
	D2	D5
	0.22	0.44	4.71	2.06	3.91	6.21	0.4	0.13
	1.47	0.75	3.68	2.86	2.82	5.83	0.31	0.42
	2.11	0.57	3.03	1.97	2.55	5.51	1.11	0.58
	0.67	0	3.65	2.8	3.39	4.28	0.98	0.81
	0.31	0.11	2.14	3.55	2.17	2.94	0.49	1.56
	1.01	0.53	2.41	4.09	2.25	3.71	0.76	1.25
	0.67	0.25	1.96	2.7	2	3.5
	1.73	0.39	3.47	2.3	4.2	6.42
			5.07	3.56665	3.15736	6
			6.8	2.36384	2.63948	6.1
				3.50755
	M2 cells
	-	-	Glucose	Glutamine	Lactic acid	Glycerol	Alanine	Pyruvate
	D2	D5
	0.64	0.82	5.85	1.13	0.72	0.96	0.26	0.57
	0.49	1.065	2.56	0.97	1.12	0.755	0.59	0.97
	0.08	0.89	6.77	1.69	0.61	0.97	0.02	0.54
	0.61	0.92	2.8	1.9	1	0.53	0.07	1.15
	1.02	0.45	2.88	1.7	0.39	0.36	0.25	0.34
		1.46	4.75		0.86	1.62		0.32
		1.8	2.47
		1.5	3.11
			5
