# Supplementary material for: Glycogenesis and glyconeogenesis from glutamine, lactate and glycerol support human macrophage functions
Source: EMBO Rep. 2024 Oct 18;25(12):13. doi: 10.1038/s44319-024-00278-4 (PMC11624281; doi:10.1038/s44319-024-00278-4)
Supplement: Supplementary file 3 — Source data Fig. 2 [file 44319_2024_278_MOESM3_ESM.zip › Figure 2/2B/Figure 2B.xlsx]

## Sheet: 2B
	Figure 2B
	Glycogen flux (ng 13C6-Glc/106 cells/day)
	M1 cells
	Lactic acid	Glutamine
	0.73	10.581
	0.573	1.473
	3.342	9.103
