# Supplementary material for: Glycogenesis and glyconeogenesis from glutamine, lactate and glycerol support human macrophage functions
Source: EMBO Rep. 2024 Oct 18;25(12):13. doi: 10.1038/s44319-024-00278-4 (PMC11624281; doi:10.1038/s44319-024-00278-4)
Supplement: Supplementary file 3 — Source data Fig. 2 [file 44319_2024_278_MOESM3_ESM.zip › Figure 2/2D/Figure 2D.xlsx]

## Sheet: 2D
	Figure 2D
	relative mRNA expression
	FBP1						PCK2
	Monocytes	GM-CSF-Mϕ	M1 cells	M-CSF-Mϕ	M2 cells		Monocytes	GM-CSF-Mϕ	M1 cells	M-CSF-Mϕ	M2 cells
	182	6462	3869	75	977		58	172	518	54	158
	157	8011	2158	563	986		59	162	555	102	182
	230	5377	5167	100	462		40	116	476	26	114
	195	8094	3554	178	833		35	137	551	44	122
	165	15500	3876	254	373		37	226	309	65	82
	185	11467	6252	83	450		40	122	370	23	85
	190		6019		1627		45		377		110
	310				501		25		301		59
