# Supplementary material for: Glycogenesis and glyconeogenesis from glutamine, lactate and glycerol support human macrophage functions
Source: EMBO Rep. 2024 Oct 18;25(12):13. doi: 10.1038/s44319-024-00278-4 (PMC11624281; doi:10.1038/s44319-024-00278-4)
Supplement: Supplementary file 4 — Source data Fig. 3 [file 44319_2024_278_MOESM4_ESM.zip]

Archive with 9 entries (4 files):
- Figure 3/
- Figure 3/3B/
- Figure 3/3B/Figure 3B.xlsx
- Figure 3/3C/
- Figure 3/3C/Figure 3C.xlsx
- Figure 3/3D/
- Figure 3/3D/Figure 3D.xlsx
- Figure 3/3E/
- Figure 3/3E/Figure 3E.xlsx
