# Supplementary material for: Glycogenesis and glyconeogenesis from glutamine, lactate and glycerol support human macrophage functions
Source: EMBO Rep. 2024 Oct 18;25(12):13. doi: 10.1038/s44319-024-00278-4 (PMC11624281; doi:10.1038/s44319-024-00278-4)
Supplement: Supplementary file 4 — Source data Fig. 3 [file 44319_2024_278_MOESM4_ESM.zip › Figure 3/3B/Figure 3B.xlsx]

## Sheet: 3B
	Figure 3B
	Glycogen (µg/106 cells)
	Glutamine						Lactic acid					Glycerol
	-	CB-839	GOT1i	NV-161	PEPCKi	MB06032	-	CHC	GSK2837	PEPCKi	MB05032	-	MB05032
	3.56665	1.21951	1.18901	0.5	1.93412	1.61705	3.15736	0.200467	0.400934	2.2459	2.21948	4.37291	1.38718
	2.36384	1.00234	0.808525	0.9	1.49022	0.856086	2.63948	0.20882	0.860338	2.03452	1.68292	5.5922	2.33154
	3.50755	1.98958	1.29642	0.75	1.33346	0.963057	2.59382	0.825306	1.17901	1.41989	1.94587	3.99693	2.10365
	3.39264	0.28	1.05182	1.4	1.43	1.26219	3.22353	1	2	1.34984	0.8	4.9	3.6
	4.20116	1.4	0.78	2	1.3	1.6	2.22244	0.98	1.4	2	0.49	4.9	2.4
	3.13898		1.7				2.75227				1.47
	2.76						2.80077
	3.14845						2.80892
	2.4192						2.50685
	3.21858						3.36584
	3.07557						3.40849
	2.39387						2.55944
	2.81509						2.52438
	3.91279						2.5
	2.96459						4
	1.73						1.71
	2.4						2.45
