# Supplementary material for: Glycogenesis and glyconeogenesis from glutamine, lactate and glycerol support human macrophage functions
Source: EMBO Rep. 2024 Oct 18;25(12):13. doi: 10.1038/s44319-024-00278-4 (PMC11624281; doi:10.1038/s44319-024-00278-4)
Supplement: Supplementary file 4 — Source data Fig. 3 [file 44319_2024_278_MOESM4_ESM.zip › Figure 3/3C/Figure 3C.xlsx]

## Sheet: 3C
	Figure 3C
	Glycogen (µg/106 cells)
	Glutamine
	Control (siPCK2)	siPCK2	Control (siFBP1)	siFBP1
	3.8	2.6	4.4	2.4
	5.3	4.4	3.8	2.4
	3.9	3.4	4.4	1.7
	5.34	4	3.2	1.4
