# Supplementary material for: Glycogenesis and glyconeogenesis from glutamine, lactate and glycerol support human macrophage functions
Source: EMBO Rep. 2024 Oct 18;25(12):13. doi: 10.1038/s44319-024-00278-4 (PMC11624281; doi:10.1038/s44319-024-00278-4)
Supplement: Supplementary file 4 — Source data Fig. 3 [file 44319_2024_278_MOESM4_ESM.zip › Figure 3/3D/Figure 3D.xlsx]

## Sheet: 3D
	Figure 3D
	relative mRNA expression
	PCK2			FBP1
	Control (siPCK2)	siPCK2		Control (siFBP1)	siFBP1
	544.5	132		5124	1400
	552	312		3744	1112
	600	200		6515	2724
	288	180		4365	2145
