# Supplementary material for: Glycogenesis and glyconeogenesis from glutamine, lactate and glycerol support human macrophage functions
Source: EMBO Rep. 2024 Oct 18;25(12):13. doi: 10.1038/s44319-024-00278-4 (PMC11624281; doi:10.1038/s44319-024-00278-4)
Supplement: Supplementary file 4 — Source data Fig. 3 [file 44319_2024_278_MOESM4_ESM.zip › Figure 3/3E/Figure 3E.xlsx]

## Sheet: 3E
		Figure 3E
		Metabolite abundance (AU)
		Glutamine		Glutamate		α-ketoglutarate		Succinate		Fumarate		Malate		Citrate
		-	NV-161	-	NV-161	-	NV-161	-	NV-161	-	NV-161	-	NV-161	-	NV-161
	m+0	132754	80008.8	599882	558276	561.511	619.661	71221.3	1.08928e+06	33631.1	5419.46	237811	106150	59667.1	156559
		185870	77634	839012	495776	2682.19	738.333	83148.1	987812	38903.3	4258.23	471112	64519.8	108517	93823.6
		176732	79935.9	413204	262521	3471.63	572.392	39963.3	444119	25697	2500.69	158863	34235.2	24958.1	22046.4
		186953	90510.2	627871	431046	7336.98	2159.66	68431.6	693463	35600.9	4788.09	257456	50798.1	29240.2	20986.1
		161171	63030.9	502209	255361	7704.33	845.004	40073.9	404501	34202.1	1919.57	234080	24677.9	26467.1	8665.28
		160306	85793.7	519585	412548	2519.55	2262.48	75201.8	1.38594e+06	37095.3	16874.3	291802	156532	62199.5	108506
		194193	103225	475333	385065	4250.41	2790.86	47192.7	1.11567e+06	17786	10850.6	144704	106819	39327	54037.8
		138581	66044.5	554179	393165	2103.8	2428.62	53675.1	892818	36036.6	21933.7	317633	266417	49804.2	127403
	m+1	20272.5	3093.35	127642	27338			20646	48751.2	11328.8	0	79067.1	3998.77	15113.1	8349.42
		29005	3196.95	173771	25373.2			26246.4	45442.7	12661.7	0	146241	2358.06	25023.8	4681.6
		23146.2	3573.69	100914	13101.9			10602.8	19985.6	11482.1	0	69315.8	0	6467.74	741.947
		14818.8	3597.07	127266	21198.7			17543.1	34282.9	14098.7	0	101066	1656.74	6489.66	0
		12483.9	2770.59	100126	12621.7			8760.92	20124.8	13055	0	89883.2	0	7575.09	0
		23984.9	4832.07	111515	30698.7			12326.5	115697	13931.8	1072.72	105236	9773.35	15494.6	7770.14
		26024.9	5956.15	90926.3	27961.3			5266.39	86685	5092.63	603.817	42263.5	6828.83	8398.33	3770.3
		17066.1	3523.41	104820	33877.7			9160.77	89040.3	11086.3	1682.65	93569.3	21759.7	11126.3	12181.7
	m+2	12392.2	0	83224.4	55.2936			40011.2	109398	23927.8	0	153891	0	25121.6	0
		17743.3	0	116378	994.003			49958.1	115305	24717.4	0	280149	194.521	37099.4	0
		9894.48	0	49984.9	818.161			12356.2	54663.9	14568.1	0	86854.2	0	7787.24	0
		3868.3	0	68198.6	2149.18			24186.3	110751	21748.2	0	151548	580.409	9005.18	0
		3900.45	0	55749.6	1534.53			12552.2	70703.3	21179.5	0	139385	0	10096.2	0
		13689	1349.23	75754.6	17308.6			17362.5	468668	23745	3194.93	176078	25145.4	22385.6	13375.8
		13749.8	543.672	50433.1	12513.2			6407.67	341213	7479.86	1965.41	60898.4	17517.9	10291.6	4504.02
		10018.1	953.474	72732.6	23947.6			14258.2	373886	19851.4	5471.55	164501	64332.3	16323.3	22293.8
	m+3	57222.1	4515.56	349851	40597.2			3751.89	142539	3902.89	0	26333.1	0	8517.74	1192.9
		78885.2	3930.36	474930	47080.4			4232.33	117644	4187.51	0	48436.6	0	15895.6	1116.57
		40201.8	1358.38	167694	34314.9			0	46748.3	1076.69	0	6275.54	0	675.956	0
		21715.3	0	244024	52563.9			2037.6	96047.8	1905.86	0	12894.8	0	544.759	0
		15949.7	877.588	195473	41982.9			996.649	49120.6	2133.07	0	13836.9	0	1562.14	0
		54684.7	16284.8	248863	153259			1543.3	113666	3528.87	960.986	26389.5	8383.62	9526.56	7639.92
		53789.7	12767.1	172971	118747			0	77474.6	751.069	397.046	6645.25	4508.65	3339.39	2974.64
		39631.1	10889.5	245785	170186			1495.2	80969.1	3520.18	1649.94	29730.8	21974.6	6521.73	16290.6
	m+4	42150.7	47494.9	64916.8	105710			60036.6	4.36056e+06	47168.7	2930.4	303898	22950.4	56686	48161.2
		47203.4	36962.7	82738.2	94617.4			72623.5	3.62802e+06	47563.7	2652.72	521986	23492.5	92028.6	36380.3
		28007.1	17099.8	20973.2	44385.2			14327	1.46251e+06	17184.3	2802.9	105474	13411.7	16019.9	7430.06
		19634.8	7566.62	38426.3	73203.3			40504.6	2.94891e+06	32707.1	6461.97	220268	31789.3	20560.5	10026.9
		11187.5	9051.77	28516.9	43941.9			21058.2	1.51385e+06	32575.5	2820.16	213822	16812.7	19032.9	4635.07
		47360.5	35647.6	37732.6	38725.9			23907.1	3.14154e+06	37556.6	22500.7	270898	169508	43053.8	94313.1
		44196.2	34770.4	20381.6	25748.1			8834.16	2.18921e+06	11432.3	12583.2	91058.2	110622	18281.3	42164.8
		34794.7	20413.8	49790.1	47363.4			26318.3	2.17017e+06	37107.6	32826.7	301330	365920	33812.9	122362
	m+5	1.11542e+06	1.36154e+06	1.44403e+06	2.75556e+06									5307	0
		1.20384e+06	1.03816e+06	1.73013e+06	2.54287e+06									12476.6	0
		784448	495906	493429	1.20123e+06									6296.96	5812.01
		533298	224359	892812	1.94071e+06									2357.81	2025.34
		320426	250289	643358	1.17021e+06									3279.82	11442.9
		1.26422e+06	990728	797817	972228
		1.16337e+06	934534	435935	659265
		938778	539184	1.03664e+06	1.17316e+06
