# Supplementary material for: Glycogenesis and glyconeogenesis from glutamine, lactate and glycerol support human macrophage functions
Source: EMBO Rep. 2024 Oct 18;25(12):13. doi: 10.1038/s44319-024-00278-4 (PMC11624281; doi:10.1038/s44319-024-00278-4)
Supplement: Supplementary file 5 — Source data Fig. 4 [file 44319_2024_278_MOESM5_ESM.zip]

Archive with 16 entries (10 files):
- Figure 4/
- Figure 4/4A/
- Figure 4/4A/Figure 4A.xlsx
- Figure 4/4B/
- Figure 4/4B/Figure 4B.xlsx
- Figure 4/4C/
- Figure 4/4C/4A IHC CD163.jpg
- Figure 4/4C/4A PAS Amylase.jpg
- Figure 4/4C/4A PAS.jpg
- Figure 4/4D/
- Figure 4/4D/4E BrightField.tif
- Figure 4/4D/4E FTIR Glycogen.png
- Figure 4/4D/4E FTIR LacticAcid.png
- Figure 4/4D/Figure 4E.xlsx
- Figure 4/4E/
- Figure 4/4E/Figure 4C.xlsx
