# Supplementary material for: Glycogenesis and glyconeogenesis from glutamine, lactate and glycerol support human macrophage functions
Source: EMBO Rep. 2024 Oct 18;25(12):13. doi: 10.1038/s44319-024-00278-4 (PMC11624281; doi:10.1038/s44319-024-00278-4)
Supplement: Supplementary file 5 — Source data Fig. 4 [file 44319_2024_278_MOESM5_ESM.zip › Figure 4/4A/Figure 4A.xlsx]

## Sheet: 4A
	Figure 4A
	Glycogen (µg/106 cells)
	TAM
	D0	D3
	-	-	Glucose	Lactic acid
	0.74	0	5.095	3.335
	0.1	0.46	4.2	1.47
	1.06	0.69005	4.93651	1.2
	0.624831	1.53	5.51491	1.71628
	0.97221	1.07642	4.46	1.8
	0.97221	0.885591	2.22277	3.36913
		0.970855	2.62249	5.50573
			2.63828	5.55626
