# Supplementary material for: Glycogenesis and glyconeogenesis from glutamine, lactate and glycerol support human macrophage functions
Source: EMBO Rep. 2024 Oct 18;25(12):13. doi: 10.1038/s44319-024-00278-4 (PMC11624281; doi:10.1038/s44319-024-00278-4)
Supplement: Supplementary file 5 — Source data Fig. 4 [file 44319_2024_278_MOESM5_ESM.zip › Figure 4/4B/Figure 4B.xlsx]

## Sheet: 4B
	Figure 4B
	relative mRNA expression
	PCK2
	Monocytes	TAM	TAM+Glc
	D0	D0	D3
	38.3	38.5	145.6
	38.6	33	74.8
	23.4	19.1	368.6
	20.1	24.2	241.5
	17.6	46.7	135
	17.5	54.4
	21.3	11.5
	14.5	79.1
	18.6
	19.4
	17.2
	18.2
	15.3
