# Supplementary material for: Glycogenesis and glyconeogenesis from glutamine, lactate and glycerol support human macrophage functions
Source: EMBO Rep. 2024 Oct 18;25(12):13. doi: 10.1038/s44319-024-00278-4 (PMC11624281; doi:10.1038/s44319-024-00278-4)
Supplement: Supplementary file 5 — Source data Fig. 4 [file 44319_2024_278_MOESM5_ESM.zip › Figure 4/4D/Figure 4E.xlsx]

## Sheet: 4E
	Figure 4E
	FTIR correlation
	Lactic acid content	Glycogen content
	0	0
	0.0014834	0.00190728
	0.00090265	0.00128166
	0.00090265	0.00117467
	0.00084324	0.00063377
	0.00092718	0.00066075
	0.00092718	0.00066075
	0.00041287	0.00066075
	0.00041287	0.00052868
	0.00041287	0.00052868
	0.00066723	0.00052868
	0.00079675	0.00070698
	0.00079675	0.00070698
	0.00069639	0.00072649
	0.00053591	0.00034711
	0.00053591	0.00034711
	0.00063194	0.00042458
	0.00085769	0.00046987
	0.00094324	0.00094171
	0.00144818	0.00124339
	0.0016364	0.00124339
	0.00132756	0.00144127
	0.00113873	0.0010052
	0.00113873	0.00118742
	0.00113873	0.00118742
	0.00091407	0.00117261
	0.00091407	0.00086776
	0.00082383	0.00078718
	0.0007994	0.00078718
	0.0007994	0.00082646
	0.0007994	0.00082646
	0.00088344	0.00079331
	0.00088344	0.00079331
	0.00075807	0.00092258
	0.00075807	0.00095147
	0.00075807	0.00095147
	0.00090643	0.00095147
	0.00090643	0.00074036
	0.00061495	0.0007261
	0.00050906	0.00064643
	0.00050906	0.00054305
	0.00054657	0.00054305
	0.00057519	0.00054305
	0.00062753	0.00064422
	0.00060903	0.00042808
	0.0004717	0.00042808
	0.0004717	0.00042808
	0.00053832	0.0005594
	0.00080727	0.00056722
	0.00070541	0.00056722
	0.00070541	0.00074664
	0.00070541	0.00074664
	0.00076811	0.00052404
	0.00037226	0.0007591
	0.00037226	0.00070373
	0.00041192	0.00070373
	0.00053021	0.00070373
	0.00067052	0.00069588
	0.00062436	0.00072511
	0.00062436	0.00069588
	0.00047951	0.0003784
	0.00056561	0.0003784
	0.00056561	0.00061798
	0.00171564	0.00158887
	0.00171564	0.00159954
	0.00199399	0.00194811
	0.00264815	0.00321674
	0.00401084	0.00410853
	0.00275933	0.00265226
	0.00185697	0.002319
	0.00185697	0.00202481
	0.00102869	0.00123874
	0.00058546	0.00086944
	0.00058546	0.00086944
	0.00065342	0.0006947
	0.0008787	0.00080429
	0.00084769	0.00080429
	0.00084769	0.00080429
	0.00084769	0.00101477
	0.00109783	0.00117732
	0.00129345	0.00141134
	0.00112731	0.0012649
	0.00089783	0.00086342
	0.00079138	0.00086342
	0.00079138	0.00077872
	0.00081517	0.001049
	0.00099656	0.00133826
	0.00124627	0.00133826
	0.0009011	0.00098134
	0.00072199	0.00087311
	0.00052577	0.00073358
	0.00034281	0.00065913
	0.00048468	0.00071795
	0.00048468	0.00071023
	0.00038368	0.00070278
	0.00038368	0.00064008
	0.00038368	0.00064008
	0.00057487	0.00066181
	0.00078205	0.00089999
	0.00078205	0.00100343
	0.00102423	0.00147395
	0.00102423	0.00143337
	0.00111554	0.00143337
	0.00118466	0.00142342
	0.00111554	0.00115354
	0.00102597	0.00115354
	0.00097874	0.00123992
	0.00097874	0.00123992
	0.00068496	0.00076495
	0.00046613	0.00063088
	0.00060743	0.00071587
	0.00060743	0.00059918
	0.00060743	0.00059918
	0.00039194	0.00049454
	0.00038345	0.00048688
	0.00038345	0.00046325
	0.00038206	0.00040421
	0.0003762	0.00040421
	0.00038206	0.00053601
	0.00044862	0.00062769
	0.00056537	0.00072705
	0.00064339	0.00070978
	0.00064339	0.00070978
	0.00075655	0.00070978
	0.00085685	0.00097275
	0.00152918	0.00141407
	0.00284916	0.00259996
	0.00586853	0.0104818
	0.00758271	0.0110377
	0	0
	0	0
	0	0
	0	0
	0	0
	0	0
	0	0
	0.00247725	0.00435162
	0.00122649	0.00276286
	0.00097297	0.00099573
	0.00078424	0.00082653
	0.00065934	0.00078714
	0.000623	0.00057262
	0.00051207	0.00054419
	0.00051207	0.00054419
	0.00051207	0.00051422
	0.00048016	0.00055572
	0.00048016	0.00055572
	0.00048815	0.00055572
	0.00048815	0.00049304
	0.00035837	0.00049304
	0.00035837	0.00058213
	0.00040952	0.00068127
	0.00040952	0.00065589
	0.00040952	0.00065589
	0.00052495	0.00065589
	0.00052495	0.00068951
	0.00048855	0.00064101
	0.00048855	0.00061487
	0.00027425	0.00063329
	0.0004944	0.00063329
	0.0004944	0.00075167
	0.00096573	0.00080437
	0.001098	0.00098284
	0.001098	0.00099853
	0.00141938	0.00177103
	0.00137566	0.00185619
	0.00104165	0.00177103
	0.00104165	0.00189763
	0.00112506	0.00094223
	0.00157964	0.00075558
	0.00157964	0.00075558
	0.00206411	0.0019997
	0.00197672	0.00154874
	0.00115456	0.00093475
	0.00115456	0.00087209
	0.00115456	0.00093475
	0.00118447	0.00087209
	0.00117225	0.00096949
	0.00117225	0.00093006
	0.00103043	0.00093006
	0.00103043	0.00093006
	0.00103043	0.00109623
	0.00113908	0.00110499
	0.00113908	0.00109277
	0.00072956	0.00093241
	0.00080803	0.00074972
	0.00072956	0.00074972
	0.00081235	0.00085755
	0.00108701	0.00087844
	0.00108701	0.00090309
	0.00093006	0.00077859
	0.00093006	0.00066083
	0.00093006	0.00076339
	0.00091436	0.00066083
	0.00091436	0.00076339
	0.00103383	0.00086228
	0.00150161	0.00090653
	0.00082726	0.00088319
	0.00082726	0.00081601
	0.00079351	0.00065227
	0.00081591	0.00067642
	0.00081591	0.00067642
	0.00132783	0.00094783
	0.00134611	0.00106031
	0.00168016	0.0013662
	0.00112067	0.00048115
	0.00112067	0.00076195
	0.00112067	0.00076195
	0.0011828	0.00122898
	0.00108368	0.00074103
	0.00074464	0.00074103
	0.00074464	0.00074103
	0.00107465	0.00089221
	0.00126613	0.00121246
	0.00131306	0.00135954
	0.00127888	0.00208234
	0.00238631	0.00256929
	0.0013736	0.00200226
	0.00148783	0.001876
	0.00104874	0.00093993
	0.00050781	0.00088341
	0.00050781	0.00080842
	0.00058867	0.00076614
	0.00076062	0.00073739
	0.00058867	0.00072405
	0.00051718	0.00056906
	0.00051718	0.00056906
	0.00052787	0.00056906
	0.00059781	0.00075544
	0.00057185	0.00058301
	0.00055888	0.00058301
	0.00055888	0.00067179
	0.00072825	0.00069176
	0.00072825	0.00068793
	0.00037239	0.00069176
	0.00037239	0.00036844
	0.00044175	0.00049219
	0.00049241	0.00049219
	0.00050741	0.00054523
	0.00079028	0.00068658
	0.00106619	0.00083211
	0.00108744	0.00086808
	0.00167553	0.00107327
	0.00167553	0.0012305
	0.00154402	0.00106585
	0.00154402	0.00170462
	0.00202462	0.00253425
	0.00264457	0.00395948
	0.00604557	0.00604721
	0	0
	0	0
	0	0
	0	0
	0	0
	0	0
	0.00299209	0.0108118
	0.00460928	0.00816639
	0.00299209	0.00260916
	0.00096658	0.00110582
	0.00085909	0.00096026
	0.00076262	0.00068003
	0.00076262	0.00068003
	0.00077352	0.00069567
	0.00077352	0.0007242
	0.00075429	0.0007242
	0.00075429	0.00062149
	0.0009577	0.00062149
	0.00096088	0.00067547
	0.00074015	0.00069054
	0.00066886	0.00061141
	0.00066886	0.00061141
	0.00066886	0.00061141
	0.00117457	0.00095302
	0.00118233	0.00079526
	0.00142052	0.0016364
	0.00334921	0.00218408
	0.00462642	0.00368893
	0.00663636	0.0104989
	0.0126047	0.018902
	0.0126047	0.00590464
	0.011687	0.00533097
	0.00129311	0.00137646
	0.00129311	0.00137646
	0.00129311	0.00137646
	0.00165213	0.00288735
	0.00165213	0.00288735
	0.00165213	0.00320885
	0.00171487	0.0026546
	0.00131278	0.00261765
	0.00099138	0.00161381
	0.00099138	0.00131172
	0.00131854	0.00131172
	0.00164131	0.00147818
	0.00130407	0.00144319
	0.00067437	0.0014074
	0.00067437	0.0014074
	0.00145219	0.00140806
	0.00242682	0.00473425
	0.00220109	0.00468013
	0.00220109	0.00468013
	0.00270405	0.0021308
	0.0030948	0.0023953
	0.00270405	0.0023953
	0.0026194	0.0040407
	0.0026194	0.00408737
	0.0026194	0.00326427
	0.00211393	0.00164093
	0.00199458	0.00145277
	0.00199458	0.00145277
	0	0
	0	0
	0	0
	0	0
	0.00422236	0.0049404
	0.00253496	0.0028554
	0.00175137	0.0011415
	0.00099539	0.00077156
	0.00099539	0.00077156
	0.00099539	0.00087745
	0.00136509	0.00131472
	0.00135714	0.00133387
	0.00118853	0.00133387
	0.00118853	0.00150776
	0.0020044	0.00150776
	0.00183877	0.00092637
	0.00183877	0.00092637
	0.00183877	0.00092637
	0.00320588	0.00268576
	0.00261436	0.00256253
	0.00150314	0.00213452
	0.00089678	0.00156004
	0.00089678	0.00110798
	0.00100147	0.00100205
	0.00100147	0.00104943
	0.00063427	0.00104943
	0.00063427	0.00113291
	0.00093964	0.00133185
	0.0013337	0.00170723
	0.00141658	0.00188161
	0.00129116	0.00180755
	0.00129116	0.00173978
	0.00116868	0.00148867
	0.00136604	0.00148867
	0.00037076	0.00121167
	0	0
	0	0
	0	0
	0	0
	0	0
	0	0
	0	0
	0	0
	0	0
	0	0
	0	0
	0	0
	0	0
	0	0
	0	0
	0	0
	0	0
	0	0
	0	0
	0.00384861	0.00661614
	0.00696605	0.00533841
	0.00260953	0.00273044
	0.00202492	0.00183427
	0.00154133	0.00131731
	0.00154133	0.00131731
	0.00174217	0.00177722
	0.00181282	0.00161953
	0.00083966	0.00113763
	0.00066949	0.00104967
	0.0004978	0.00092718
	0.00066949	0.00090254
	0.00070419	0.00090254
	0.00074097	0.00090254
	0.00081529	0.00098779
	0.00081529	0.00096841
	0.00093677	0.00096841
	0.00107686	0.00096841
	0.00135528	0.00098028
	0.0015567	0.00155459
	0	0
	0.00189604	0.0019281
	0.00189604	0.00195352
	0.0014834	0.0019281
	0.00097707	0.00128166
	0.00097643	0.00093266
	0.00092718	0.00093266
	0.00092718	0.00078898
	0.00092718	0.00073872
	0.00091086	0.00073872
	0.00062686	0.00070393
	0.00079675	0.00070698
	0.00094182	0.00093133
	0.00094182	0.00097143
	0.00106511	0.00097143
	0.0008868	0.00075473
	0.00063194	0.0005011
	0.00085769	0.0005011
	0.00100608	0.00094171
	0.00124873	0.00102033
	0.00145911	0.00144127
	0.0016364	0.00144127
	0.00155496	0.00165115
	0.00136916	0.00159151
	0.00155496	0.00159151
	0.0014961	0.00129468
	0.0014404	0.00117261
	0.00108318	0.00116346
	0.00096263	0.00096237
	0.00096263	0.00096237
	0.00097596	0.00105357
	0.00101261	0.00122729
	0.00106832	0.00109421
	0.00114941	0.00106446
	0.00114941	0.00099588
	0.00094941	0.00099588
	0.00083374	0.00098905
	0.00093452	0.00101662
	0.00093494	0.00088085
	0.00093452	0.00101662
	0.0008716	0.00080995
	0.00061495	0.0007261
	0.00062753	0.00064422
	0.00062753	0.00061045
	0.00066806	0.0007762
	0.00060903	0.00073305
	0.00053945	0.00056237
	0.00060903	0.00056237
	0.00080727	0.00056722
	0.00080727	0.00068472
	0.00070541	0.00079483
	0.00075138	0.00077386
	0.00076811	0.00077386
	0.00078892	0.00077386
	0.00073363	0.0008024
	0.00073363	0.00080227
	0.00076326	0.00085848
	0.00072381	0.00072511
	0.000725	0.00072511
	0.00072381	0.00079955
	0.00096471	0.0008789
	0.0007643	0.00117812
	0.00178341	0.00143528
	0.00171564	0.00143528
	0.00184263	0.00159954
	0.00184263	0.00194811
	0.00257875	0.00321169
	0.0036076	0.00383375
	0.00535739	0.00410853
	0.00483496	0.00383375
	0.00275933	0.00239724
	0.00189333	0.00218736
	0.00122725	0.00163139
	0.00094189	0.00121394
	0.00087382	0.00089682
	0.0008787	0.00088985
	0.00087903	0.00088985
	0.00094066	0.00101226
	0.00106757	0.00101477
	0.00111774	0.00142791
	0.00146299	0.00142791
	0.00166362	0.00182083
	0.00132599	0.00181089
	0.00129345	0.00153859
	0.00111417	0.00121997
	0.00105526	0.001049
	0.00133955	0.00133826
	0.00133955	0.00144653
	0.00144059	0.00179622
	0.00131103	0.00147136
	0.00086966	0.00098134
	0.000735	0.00087311
	0.00072199	0.00073358
	0.00069263	0.00084179
	0.00072079	0.00072907
	0.00067651	0.00071023
	0.00067131	0.00070278
	0.00074523	0.00070346
	0.00074523	0.00088205
	0.00091428	0.00100343
	0.00102423	0.00147395
	0.00141214	0.00154517
	0.00141214	0.00154517
	0.00145172	0.00154517
	0.00157064	0.00144796
	0.00139432	0.00142342
	0.00109067	0.00123992
	0.00102597	0.00131128
	0.00102597	0.00131128
	0.00068496	0.00091149
	0.00068496	0.00076495
	0.00068496	0.00076495
	0.00076488	0.00071587
	0.00066612	0.00068579
	0.00058076	0.00052095
	0.00044912	0.00052095
	0.00044912	0.00052877
	0.00044912	0.00052877
	0.00049064	0.00053601
	0.00044862	0.00057703
	0.00059362	0.00068866
	0.00065202	0.00076894
	0.00067792	0.00076894
	0.0006782	0.00076894
	0.00085547	0.00089363
	0.00145391	0.0011796
	0.00192826	0.00241474
	0.00560491	0.00449564
	0.00758271	0.0110033
	0.0128578	0.0146696
	0.00758271	0.0110377
	0	0
	0	0
	0	0
	0	0
	0	0
	0.00368971	0.0065277
	0.00368971	0.0065277
	0.00247725	0.0032886
	0.00121496	0.00212639
	0.00086988	0.00112202
	0.00076494	0.00082653
	0.00065934	0.00068242
	0.000615	0.0006592
	0.00055879	0.0006009
	0.00055879	0.00067848
	0.00058118	0.00069975
	0.00049868	0.00067848
	0.00049868	0.00065311
	0.00048815	0.00060288
	0.00053275	0.00060288
	0.00058191	0.00068127
	0.00072789	0.00080922
	0.00072789	0.00074584
	0.00056527	0.00068951
	0.00057602	0.0006909
	0.00056527	0.0006909
	0.00066818	0.0007225
	0.000679	0.0007225
	0.000679	0.00075167
	0.00091236	0.0008209
	0.00100934	0.00093874
	0.00104183	0.00099853
	0.0012812	0.00115389
	0.00141938	0.00151464
	0.00170742	0.00185619
	0.00207323	0.00244792
	0.00222223	0.00267838
	0.00222223	0.00231314
	0.00162075	0.00189763
	0.00162075	0.00151919
	0.00162075	0.00108208
	0.00206411	0.0019997
	0.00197672	0.00160209
	0.00193013	0.00154874
	0.00119332	0.00131432
	0.00119332	0.00099448
	0.00121147	0.00095558
	0.00124298	0.00096949
	0.00137098	0.00094616
	0.00117225	0.00094616
	0.00116274	0.00096404
	0.00113908	0.00136438
	0.00123446	0.00139607
	0.00115178	0.00117986
	0.00087834	0.00109277
	0.00091007	0.00093241
	0.00081235	0.00087844
	0.00131408	0.00092219
	0.00161518	0.00113047
	0.00161518	0.00118641
	0.0013345	0.0011233
	0.0012554	0.00090309
	0.00110333	0.00089817
	0.00106115	0.00089817
	0.00103383	0.00086571
	0.00117456	0.00105776
	0.00150161	0.00125239
	0.00137019	0.00112632
	0.00137019	0.00091556
	0.00082726	0.00088319
	0.00138281	0.00094783
	0.00134611	0.00106031
	0.00159421	0.00132308
	0.00167913	0.0013662
	0.0019229	0.00192238
	0.0019229	0.00178044
	0.00172645	0.00178044
	0.00140437	0.00134243
	0.00140437	0.00201536
	0.0011828	0.00125243
	0.00115129	0.00098933
	0.00108514	0.00098933
	0.00115129	0.00115156
	0.00131306	0.00123141
	0.00152032	0.00168716
	0.0016685	0.00208234
	0.00238631	0.00256929
	0.00183315	0.00208234
	0.00215561	0.00200226
	0.00148783	0.00178389
	0.00104874	0.00099305
	0.00092728	0.00090063
	0.0009012	0.00088341
	0.0009012	0.0008321
	0.00076062	0.00076614
	0.00058013	0.00057315
	0.00058013	0.00057315
	0.00065725	0.00069454
	0.00065725	0.00075544
	0.00059781	0.00067179
	0.00059781	0.00071233
	0.00072825	0.00071233
	0.00073015	0.00072572
	0.00072964	0.00069176
	0.00072964	0.00075693
	0.00072478	0.00075693
	0.00050741	0.00066641
	0.00072478	0.00066641
	0.00079028	0.00067408
	0.00104298	0.00069142
	0.00106619	0.00083211
	0.00108991	0.00107327
	0.0016822	0.00122912
	0.0016822	0.00170462
	0.00177106	0.00250329
	0.00202462	0.00253425
	0.00299127	0.00395948
	0.00604557	0.00604721
	0.0160597	0.0135284
	0.0160597	0.0135284
	0	0
	0	0
	0	0
	0	0
	0	0
	0.0190229	0.0147778
	0.017921	0.0144485
	0.00460928	0.00712686
	0.00180193	0.00213087
	0.00111064	0.00109951
	0.00094238	0.00086049
	0.00086252	0.00069567
	0.00090145	0.00077007
	0.00094504	0.00088096
	0.00094725	0.00089819
	0.0009577	0.00089819
	0.00098202	0.00088181
	0.00112939	0.00090985
	0.00102972	0.00086336
	0.00074015	0.00080139
	0.00074015	0.00084818
	0.00103086	0.00095302
	0.00132776	0.00134466
	0.00172302	0.0016364
	0.00289795	0.00220577
	0.00462642	0.00368893
	0.00545125	0.00443156
	0.0194676	0.0113031
	0.0352199	0.0221688
	0.0126047	0.00771551
	0.011687	0.00590464
	0.00213857	0.00218811
	0.0027884	0.00218811
	0.00213857	0.00218811
	0.00256679	0.00288735
	0.00178712	0.00288735
	0.00178712	0.00320885
	0.00174395	0.0026546
	0.00132829	0.00261765
	0.00131854	0.00187914
	0.0011348	0.00131172
	0.00140619	0.00131172
	0.00164131	0.00147818
	0.00144599	0.00147818
	0.00144599	0.00144319
	0.00211026	0.00182816
	0.00460379	0.00392689
	0.00647523	0.00575339
	0.00842699	0.00575339
	0.0100127	0.0086128
	0.00588137	0.00821164
	0.00588137	0.00450128
	0.00427716	0.00316897
	0.00428898	0.0040407
	0.00428898	0.00408737
	0.00386302	0.00326427
	0.00289325	0.00213538
	0.00215218	0.00213538
	0.00215218	0.00234098
	0.00171918	0.00206363
	0	0
	0	0
	0.00968312	0.00645992
	0.00968312	0.00645992
	0.00355836	0.00355791
	0.00220683	0.00233204
	0.00143851	0.0012965
	0.00128999	0.00109368
	0.00128999	0.00115355
	0.00136509	0.00131472
	0.00155536	0.00137161
	0.00166603	0.00150776
	0.00166603	0.00155196
	0.0020044	0.00150776
	0.0020044	0.00143162
	0.00203418	0.00236014
	0.00320588	0.0028116
	0.00356618	0.00465498
	0.00356618	0.00708234
	0.00261436	0.00385464
	0.00150314	0.00213452
	0.001087	0.00156004
	0.00102042	0.00120028
	0.00102042	0.00110798
	0.00093536	0.00107082
	0.00093009	0.00113291
	0.0013337	0.00138595
	0.00145398	0.00236035
	0.00146519	0.00236035
	0.00142849	0.00194162
	0.00136604	0.00175545
	0.001234	0.0015783
	0.00150606	0.00173978
	0.00172653	0.00199203
	0.00372981	0.00397522
	0	0
	0	0
	0	0
	0	0
	0	0
	0	0
	0	0
	0	0
	0	0
	0	0
	0	0
	0	0
	0	0
	0	0
	0	0
	0	0
	0	0
	0	0
	0.0101487	0.00797165
	0.0101487	0.00797165
	0.00480957	0.00533841
	0.00260953	0.00273044
	0.00206447	0.00184777
	0.00201374	0.00183427
	0.00203282	0.00184777
	0.00202538	0.00161953
	0.00177158	0.00138289
	0.00083966	0.00109758
	0.00078086	0.00092845
	0.00078086	0.00092845
	0.00078086	0.00098779
	0.00081529	0.00100242
	0.00089675	0.00111976
	0.0008953	0.00102922
	0.00107686	0.00098028
	0.00125638	0.00102922
	0.0015567	0.00155459
	0.0031491	0.00234293
	0.00308024	0.00234293
	0.00226517	0.00195352
	0.00226818	0.00299185
	0.0017777	0.00195352
	0.00126052	0.00128166
	0.00097643	0.00090721
	0.00092718	0.00090721
	0.00092718	0.00078898
	0.00092718	0.00094708
	0.00086634	0.00075204
	0.00062686	0.00066234
	0.00067467	0.00066234
	0.00079675	0.00082256
	0.00094102	0.00082256
	0.00094182	0.00075473
	0.00060762	0.00053025
	0.00060762	0.00053025
	0.00081609	0.00053025
	0.00107989	0.00093554
	0.00128592	0.0012357
	0.00158091	0.00171887
	0.00145911	0.00171887
	0.00145911	0.00175476
	0.00136916	0.00159151
	0.00155496	0.00134007
	0.00123603	0.00118742
	0.0010545	0.00117261
	0.0010545	0.00113106
	0.00118507	0.00110658
	0.00121922	0.00113106
	0.00129177	0.00127621
	0.00136531	0.00127621
	0.00126031	0.00112448
	0.00114941	0.00109421
	0.00108617	0.00100964
	0.00083374	0.00099588
	0.00081078	0.00090227
	0.00083374	0.0007684
	0.00090643	0.00076543
	0.00090643	0.00084112
	0.00083885	0.00080995
	0.00057519	0.00071824
	0.00054419	0.00066788
	0.00054419	0.00070578
	0.00049147	0.00070578
	0.00049147	0.0007319
	0.00053945	0.00066466
	0.00078778	0.00068472
	0.00080727	0.00068472
	0.00078778	0.00068472
	0.00065183	0.00074664
	0.00070541	0.0007715
	0.00070541	0.0007715
	0.00078725	0.0007715
	0.00073363	0.00080227
	0.00076326	0.00080227
	0.00076937	0.00085848
	0.00076326	0.00080034
	0.00088621	0.00085848
	0.00074469	0.0008789
	0.00136302	0.00107212
	0.00138654	0.00121945
	0.00179083	0.00143528
	0.00165878	0.00132713
	0.00171564	0.00158887
	0.00171564	0.00193197
	0.00257875	0.00268127
	0.00291925	0.00321674
	0.00472121	0.00383375
	0.00389999	0.00325171
	0.00332021	0.00239724
	0.00189333	0.00198071
	0.00125062	0.00163139
	0.00122725	0.00121394
	0.00094189	0.00103695
	0.00087903	0.00092328
	0.00087903	0.00091504
	0.00094679	0.00091504
	0.00106757	0.00095998
	0.00109783	0.00117732
	0.00146299	0.00142791
	0.00163986	0.0017753
	0.00163986	0.00181089
	0.00150347	0.00181089
	0.00150347	0.00153859
	0.00143271	0.00134293
	0.00143271	0.00141673
	0.00134465	0.00143568
	0.00134465	0.00179622
	0.00128223	0.0015536
	0.00086966	0.00099597
	0.00085566	0.00087311
	0.0008466	0.00084179
	0.0008466	0.00084179
	0.00072306	0.00071795
	0.00067131	0.00070278
	0.00067131	0.00068944
	0.00074523	0.00070346
	0.00074523	0.00088205
	0.00104587	0.00100343
	0.00117123	0.00117908
	0.00141214	0.00147395
	0.00141214	0.00147395
	0.00141214	0.00143937
	0.00118466	0.00142342
	0.0010941	0.00111259
	0.0010941	0.00123992
	0.00102597	0.00110403
	0.00090513	0.00116054
	0.0006111	0.00091149
	0.0007946	0.00085975
	0.0007946	0.0007831
	0.0007946	0.00074605
	0.00061561	0.0007203
	0.00058076	0.00061982
	0.00052196	0.00059015
	0.00044912	0.0005876
	0.00041448	0.00051731
	0.00055648	0.00057703
	0.00056537	0.00062769
	0.00065202	0.00072705
	0.00067433	0.00093498
	0.00067792	0.00085363
	0.00067792	0.00085317
	0.00075709	0.00085363
	0.00126625	0.00097275
	0.00192826	0.00171087
	0.00419629	0.00379826
	0.00560491	0.00631522
	0.00981097	0.0110033
	0.0128578	0.0110377
	0	0
	0	0
	0	0
	0	0
	0	0
	0.00368971	0.0065277
	0.00368971	0.0065277
	0.00325938	0.00276286
	0.00122649	0.00156838
	0.00097297	0.00117009
	0.00086988	0.00082653
	0.00068774	0.00069788
	0.00065934	0.00066685
	0.000615	0.00066685
	0.00064675	0.0007134
	0.00065353	0.0007134
	0.000638	0.00070666
	0.00049868	0.00069975
	0.00049868	0.00064663
	0.00054481	0.00067177
	0.00068056	0.00076246
	0.00069374	0.00074584
	0.00063944	0.0006837
	0.00056527	0.0006837
	0.00056527	0.00068908
	0.00056527	0.00068908
	0.00067385	0.0007225
	0.00073549	0.0007225
	0.00091236	0.0008209
	0.0009182	0.00086016
	0.00100934	0.00101666
	0.00107922	0.00115389
	0.00137288	0.00128022
	0.00170742	0.00151464
	0.00175143	0.00177103
	0.00275512	0.00227759
	0.00340584	0.00284628
	0.00276003	0.00224796
	0.00211141	0.00151919
	0.00162075	0.00122317
	0.00151846	0.00108208
	0.00151846	0.00122762
	0.00170657	0.00137809
	0.00193013	0.00154874
	0.00170657	0.00131432
	0.00121147	0.00102083
	0.00118447	0.00087209
	0.00124282	0.00095558
	0.00124282	0.00094616
	0.00116907	0.00094616
	0.00116274	0.00096404
	0.00135781	0.00101956
	0.00135781	0.00117986
	0.00135781	0.00117986
	0.00091007	0.00117986
	0.00130685	0.00108497
	0.00091007	0.00108392
	0.00147537	0.00108497
	0.0018023	0.00146554
	0.0018023	0.00146554
	0.00140713	0.00118838
	0.00093006	0.00089817
	0.00110333	0.00089817
	0.00110333	0.00093043
	0.00110333	0.0008974
	0.00117456	0.00093043
	0.00137019	0.00101024
	0.00137019	0.00111991
	0.00137019	0.00111991
	0.0011033	0.00122877
	0.00138281	0.0013453
	0.00134611	0.00122877
	0.0015556	0.00136239
	0.00159421	0.00132308
	0.00187677	0.00187974
	0.00227899	0.0012737
	0.00187677	0.00187974
	0.00176377	0.001933
	0.00176377	0.00201536
	0.00211079	0.001933
	0.00120146	0.00125243
	0.00111991	0.00099974
	0.00120146	0.00119551
	0.00131917	0.00123141
	0.00152032	0.00153232
	0.00152032	0.00165226
	0.00177214	0.00199731
	0.00183315	0.00200226
	0.00216986	0.00200226
	0.0020096	0.00178389
	0.00116893	0.00119337
	0.00098396	0.00095861
	0.00092728	0.00090063
	0.00091943	0.00080842
	0.0007786	0.00080453
	0.00059881	0.0006813
	0.00059881	0.00068037
	0.00065725	0.00068037
	0.00071766	0.00068037
	0.00062442	0.00058301
	0.00062442	0.00069511
	0.00072825	0.00068793
	0.00078044	0.00072572
	0.00072964	0.00068793
	0.00062027	0.00069476
	0.00047946	0.00066641
	0.00049241	0.00065175
	0.00070955	0.00066641
	0.00070955	0.00068658
	0.00095382	0.00074553
	0.00094955	0.00074553
	0.00106619	0.00098245
	0.00134214	0.00122912
	0.00177106	0.00215084
	0.00229246	0.00265912
	0.00409623	0.00318988
	0.00467238	0.00563855
	0.00637485	0.00604721
	0.00903883	0.00784741
	0	0
	0	0
	0	0
	0	0
	0	0
	0	0
	0.017921	0.0147778
	0.0140747	0.0144485
	0.00406284	0.00712686
	0.00142473	0.00171889
	0.00111064	0.0009715
	0.00094995	0.00082344
	0.00090145	0.00072068
	0.00090145	0.00082344
	0.00094504	0.00096332
	0.00095685	0.0010224
	0.0009577	0.0010603
	0.00102742	0.00104846
	0.00112939	0.0010603
	0.00112939	0.00086336
	0.00093013	0.00080139
	0.00074153	0.00084818
	0.00077516	0.00095302
	0.00233003	0.00145616
	0.0024512	0.0017825
	0.00514325	0.00368893
	0.00543668	0.00443156
	0.00543668	0.00443156
	0.0115784	0.00500695
	0.00891733	0.00500695
	0.00891733	0.00500695
	0.00348481	0.00294673
	0.00163331	0.00184454
	0.00136991	0.00122221
	0.00177561	0.00116313
	0.00188996	0.00162316
	0.00178712	0.00197093
	0.00178712	0.00216792
	0.00174395	0.00216792
	0.00132829	0.00192152
	0.00132829	0.00144444
	0.0011348	0.00114306
	0.00140619	0.001177
	0.00144599	0.00131172
	0.00149506	0.00143825
	0.00149506	0.00183382
	0.00284218	0.00231862
	0.00460379	0.00392689
	0.010193	0.00473425
	0.0113192	0.0100502
	0.0122711	0.0130402
	0.0100127	0.0105373
	0.0100127	0.00962944
	0.00580039	0.0040407
	0.00307029	0.00300048
	0.00289325	0.00219479
	0.0026194	0.00195532
	0.00289325	0.00213538
	0.00244441	0.00234098
	0.00461112	0.0041682
	0.00171918	0.00234098
	0	0
	0	0
	0	0
	0.0096888	0.00967032
	0.00435225	0.00455715
	0.00253496	0.0028554
	0.00175137	0.00145948
	0.00143851	0.0011707
	0.00122433	0.00115355
	0.00125911	0.00114844
	0.00122433	0.00115355
	0.00125911	0.00149516
	0.00153067	0.00155196
	0.00194825	0.00161763
	0.00194825	0.00161763
	0.00194825	0.00268576
	0.00248608	0.00465498
	0.00440362	0.00708234
	0.00513312	0.00739315
	0.00312283	0.00532456
	0.00175905	0.00307556
	0.00156987	0.00172939
	0.00122206	0.00120028
	0.001175	0.00110798
	0.00110022	0.00113291
	0.00144102	0.00133185
	0.00192142	0.00188161
	0.00192142	0.00236035
	0.00146519	0.00209164
	0.00145398	0.00191452
	0.00142849	0.0016202
	0.00117905	0.00145175
	0.00123424	0.00135462
	0.00172653	0.00177439
	0.00487007	0.00397522
	0.00487007	0.00397522
	0	0
	0	0
	0	0
	0	0
	0	0
	0	0
	0	0
	0	0
	0	0
	0	0
	0	0
	0	0
	0	0
	0	0
	0	0
	0	0
	0	0
	0	0
	0.00696605	0.00620234
	0.00696605	0.00620234
	0.00464538	0.00291015
	0.0025225	0.00240808
	0.00217803	0.00191495
	0.00204795	0.00184777
	0.00201374	0.0015062
	0.00148749	0.00120908
	0.00096846	0.00101061
	0.00083966	0.00092845
	0.00092765	0.00092845
	0.00091896	0.00098779
	0.00089675	0.00100343
	0.0008382	0.00101756
	0.0008953	0.00108557
	0.00107686	0.00108557
	0.00125638	0.00146219
	0.00174719	0.00175299
	0.00308024	0.00233517
	0.00281828	0.00212936
	0.00328106	0.0031113
	0.00361472	0.0035233
	0.00328106	0.0031113
	0.00143506	0.00123472
	0.00108791	0.00093266
	0.0008768	0.00093266
	0.0008768	0.00090721
	0.0008768	0.00095333
	0.00086634	0.00095333
	0.00085993	0.00091655
	0.00069801	0.00075204
	0.00069801	0.00082256
	0.00075175	0.00091515
	0.00075175	0.00076735
	0.00060762	0.00075473
	0.00060762	0.00075473
	0.00100608	0.00078698
	0.00113009	0.00097231
	0.00128592	0.00102033
	0.00151337	0.00175476
	0.00145911	0.00175476
	0.00161112	0.00182791
	0.00206083	0.00186587
	0.00206083	0.00159151
	0.00193114	0.00122727
	0.00140185	0.00119384
	0.00136567	0.00144548
	0.00133443	0.00131071
	0.00129177	0.00131071
	0.00129177	0.00127621
	0.00129177	0.00110471
	0.00121525	0.00103626
	0.00114941	0.00103626
	0.00110133	0.0009583
	0.00101874	0.00090749
	0.00082414	0.00085424
	0.00082414	0.00076543
	0.00083885	0.00076543
	0.00093452	0.00075476
	0.0008716	0.00084112
	0.00059516	0.00071824
	0.00054419	0.00071824
	0.00049147	0.00070578
	0.00049147	0.00070578
	0.00050579	0.0007319
	0.0006884	0.00075578
	0.00087315	0.00081608
	0.00087315	0.00095078
	0.00068512	0.00073752
	0.00059088	0.00073752
	0.00064752	0.00062532
	0.00065183	0.0007715
	0.0006826	0.0007715
	0.00063993	0.00074479
	0.00073363	0.00080227
	0.00076326	0.00081921
	0.00088621	0.00085848
	0.00092888	0.00098593
	0.00092888	0.00098593
	0.0009614	0.00108065
	0.00138654	0.00121945
	0.00178341	0.00143528
	0.00165878	0.00143528
	0.00172576	0.00168192
	0.00184263	0.0021644
	0.00291925	0.00271998
	0.00291925	0.00309097
	0.00298387	0.00321169
	0.00332021	0.00309097
	0.00224461	0.00233841
	0.00177658	0.00168111
	0.00125062	0.00154935
	0.00125062	0.00121394
	0.00102919	0.00107858
	0.00094066	0.00092328
	0.00090446	0.00082263
	0.00094066	0.00089657
	0.00100236	0.00089657
	0.00103579	0.00111028
	0.00136062	0.00142791
	0.00139057	0.0017468
	0.00163986	0.00182083
	0.00163986	0.00190626
	0.00151852	0.00187536
	0.00150347	0.00181049
	0.00149024	0.00145718
	0.00134465	0.00145718
	0.00134465	0.0015536
	0.00122228	0.00141299
	0.00100877	0.00101947
	0.00085566	0.00073061
	0.00073225	0.00072245
	0.00071475	0.00069895
	0.00054909	0.00055202
	0.00054909	0.00056088
	0.00057807	0.00068944
	0.00073536	0.00072115
	0.00076051	0.00088313
	0.00102723	0.00104538
	0.00117123	0.00117908
	0.00142683	0.00153981
	0.00184889	0.00166545
	0.00183687	0.00153981
	0.00107546	0.00128157
	0.00082847	0.00107297
	0.00082847	0.00116046
	0.00073558	0.00112105
	0.00073558	0.00116046
	0.0006111	0.00091149
	0.00090513	0.00091149
	0.00067737	0.00085975
	0.00081688	0.0007203
	0.0006213	0.00070576
	0.00049689	0.0005876
	0.00045214	0.00052346
	0.00043949	0.00052095
	0.00041448	0.00051428
	0.00041448	0.00053332
	0.00055648	0.00057703
	0.00059984	0.00072995
	0.00067792	0.00093498
	0.00071128	0.00107823
	0.0006782	0.00089363
	0.00075709	0.00089363
	0.00101535	0.00108422
	0.00155739	0.00137183
	0.00261768	0.00313182
	0.00442386	0.00523362
	0.00879348	0.00917097
	0.0128578	0.0112175
	0.0137985	0.0132707
	0	0
	0	0
	0	0
	0	0
	0.0067851	0.00725981
	0.0067851	0.00725981
	0.00325938	0.0013932
	0.00121496	0.00132524
	0.00093393	0.00117009
	0.00079141	0.00095528
	0.0006735	0.00069788
	0.00053823	0.00069118
	0.00052927	0.00069118
	0.00053823	0.0007134
	0.00065353	0.0007932
	0.000638	0.0007134
	0.00048656	0.00069975
	0.00044375	0.00065537
	0.00053161	0.00067177
	0.00068056	0.00071271
	0.00069374	0.0006837
	0.00063944	0.00063793
	0.00057602	0.00063517
	0.00057602	0.00064511
	0.00063531	0.00064996
	0.00067385	0.00068016
	0.00072272	0.00068739
	0.00091236	0.00086016
	0.0009182	0.00090975
	0.00100934	0.00101666
	0.00107922	0.00115389
	0.00138021	0.00128022
	0.00185672	0.00160076
	0.00235378	0.00227759
	0.00325754	0.00293008
	0.00353636	0.00293008
	0.00325754	0.00224796
	0.0024136	0.0015838
	0.00162075	0.0014514
	0.00139597	0.00122317
	0.00133497	0.00119927
	0.00133497	0.00123738
	0.00156223	0.00129778
	0.00126877	0.00125171
	0.00126773	0.00116834
	0.00121147	0.00095558
	0.00121147	0.00095775
	0.00116946	0.00095775
	0.00116907	0.00095775
	0.00111678	0.00100799
	0.00111662	0.00100799
	0.00086889	0.00101956
	0.00086889	0.00083521
	0.00086889	0.00117986
	0.00091007	0.00146684
	0.00091007	0.00108953
	0.00109945	0.00108953
	0.00178265	0.0013372
	0.00189265	0.00146554
	0.00161258	0.00132873
	0.00140713	0.00118838
	0.00141161	0.00112716
	0.00141161	0.00106911
	0.00110333	0.00093043
	0.00117456	0.00098929
	0.00134004	0.00101024
	0.00134004	0.00103749
	0.00138281	0.00111991
	0.00130242	0.00122877
	0.0014132	0.00136239
	0.0014132	0.00132308
	0.0015556	0.00136239
	0.00159421	0.00132308
	0.00164715	0.00197674
	0.00227899	0.00187974
	0.00204567	0.00187974
	0.00196282	0.00176493
	0.00196282	0.001933
	0.00196282	0.00176493
	0.00125546	0.00134823
	0.00125544	0.0013014
	0.00120146	0.00119551
	0.00131917	0.00119551
	0.00134339	0.00116756
	0.00134339	0.00116756
	0.00140424	0.00131917
	0.00168138	0.0016796
	0.00194626	0.00199731
	0.00168138	0.0016796
	0.00116893	0.00119337
	0.00096112	0.00092568
	0.00091943	0.00090908
	0.00091943	0.00090063
	0.00091842	0.00088598
	0.00071406	0.00080453
	0.00071406	0.00068037
	0.00068767	0.00066484
	0.00071766	0.00068037
	0.00068767	0.00069511
	0.00072728	0.00071233
	0.00078044	0.00066179
	0.00078044	0.00066179
	0.00072964	0.00069075
	0.00070494	0.00069476
	0.00062027	0.00066641
	0.00054158	0.00050131
	0.00054255	0.00065175
	0.00057864	0.00069142
	0.00086381	0.00073147
	0.00086381	0.00074553
	0.00089091	0.00075117
	0.00095315	0.00114923
	0.00108991	0.00168306
	0.00207486	0.00221704
	0.00409623	0.00369902
	0.00467238	0.00563855
	0.00552479	0.00568454
	0.00299127	0.00716642
	0	0
	0	0
	0	0
	0	0
	0	0
	0	0
	0.0140747	0.0154165
	0.0140747	0.0154165
	0.00406284	0.00449616
	0.00173996	0.00180053
	0.00133845	0.00109951
	0.00112304	0.00086049
	0.00111064	0.00082344
	0.00095685	0.00085538
	0.00095685	0.00100968
	0.00099287	0.00104846
	0.00136805	0.00108579
	0.00093058	0.00099447
	0.00102742	0.00099447
	0.00102742	0.000888
	0.00097599	0.00085684
	0.00075792	0.00085684
	0.00075792	0.00100654
	0.00238075	0.00145616
	0.00259278	0.00220577
	0.00365161	0.00443156
	0.00543668	0.00651316
	0.00543668	0.00651316
	0.00457555	0.0043146
	0.00406683	0.0036602
	0.00207569	0.00322803
	0.00163331	0.00184454
	0.00136991	0.00122221
	0.00130843	0.00116313
	0.00136991	0.00113295
	0.00137069	0.00088502
	0.00174395	0.00113295
	0.00174395	0.00173689
	0.00144467	0.00183227
	0.00144467	0.00183999
	0.00145257	0.00144444
	0.00145257	0.0011574
	0.00140619	0.001177
	0.00140619	0.0011574
	0.00149506	0.00143825
	0.0020767	0.00183382
	0.00284218	0.00236496
	0.00460379	0.00392689
	0.00971037	0.00724963
	0.0122711	0.0159648
	0.0136028	0.0178085
	0.0133633	0.0178085
	0.0122704	0.0105373
	0.00690445	0.00875507
	0.0047494	0.00283621
	0.00428898	0.00219479
	0.00330912	0.00219479
	0.00451282	0.0041682
	0.00461112	0.00428902
	0.00473629	0.00428902
	0	0
	0	0
	0	0
	0	0
	0.0026505	0.00658864
	0.00435225	0.00658864
	0.0026505	0.00284987
	0.00173552	0.00158419
	0.00128999	0.0012965
	0.00121722	0.00115355
	0.00121722	0.00114844
	0.00122433	0.00115355
	0.00125841	0.00134322
	0.00153067	0.00158627
	0.00154313	0.00161763
	0.00203418	0.00232143
	0.00203418	0.00290018
	0.00435477	0.00474814
	0.00580527	0.00835214
	0.0086816	0.00840483
	0.00513312	0.00739315
	0.00175585	0.00267536
	0.00123433	0.00147229
	0.00121495	0.00120028
	0.00110022	0.00105623
	0.00104441	0.00105623
	0.00104441	0.00136711
	0.00150718	0.00147955
	0.00167059	0.00230653
	0.00167059	0.00209164
	0.00156851	0.00180562
	0.00146519	0.0015783
	0.001234	0.00136109
	0.00123424	0.00127677
	0.00170549	0.00154054
	0.00287677	0.00366684
	0.00287677	0.00366684
	0	0
	0	0
	0	0
	0	0
	0	0
	0	0
	0	0
	0	0
	0	0
	0	0
	0	0
	0	0
	0	0
	0	0
	0	0
	0	0
	0	0
	0	0
	0	0
	0.00520664	0.00620234
	0.00464538	0.0044622
	0.00273283	0.00240808
	0.00217803	0.00191495
	0.00201374	0.00147332
	0.00156798	0.00146874
	0.00105936	0.00110587
	0.00106011	0.00101061
	0.00096641	0.00089961
	0.0008761	0.00092845
	0.00082867	0.00095583
	0.00082867	0.00101756
	0.0008382	0.00106202
	0.0008953	0.00146845
	0.00125638	0.00146219
	0.00174719	0.00164677
	0.00212759	0.00192223
	0.00308024	0.00233517
	0.00281828	0.00212936
	0.00349627	0.00319998
	0.00365958	0.00468662
	0.00329219	0.00313265
	0.00180891	0.00201577
	0.00124446	0.00107117
	0.0010677	0.00095104
	0.0008768	0.00090721
	0.00086898	0.00095333
	0.00085993	0.00095333
	0.00085993	0.00095333
	0.00080555	0.00068292
	0.00069801	0.00064454
	0.00075175	0.00068292
	0.00069677	0.00058403
	0.00069677	0.00076735
	0.00081609	0.00093554
	0.00102076	0.00097231
	0.00113009	0.00121004
	0.00129792	0.00174341
	0.00188336	0.00175476
	0.00226551	0.00186587
	0.00207326	0.00186587
	0.00206083	0.0018768
	0.00126648	0.00182791
	0.00126648	0.00131063
	0.00126648	0.001358
	0.00136567	0.001358
	0.00133443	0.00131071
	0.00125913	0.00113106
	0.00120106	0.00110658
	0.00114489	0.00103626
	0.00108617	0.0009583
	0.00114489	0.00100964
	0.00108617	0.00090749
	0.00103193	0.00090749
	0.00091155	0.00090227
	0.00082414	0.0007684
	0.00082414	0.00075476
	0.00080315	0.0006691
	0.00059516	0.00072894
	0.00054419	0.00066788
	0.00053689	0.00070578
	0.00050579	0.00058254
	0.00046624	0.00066466
	0.00050419	0.00066466
	0.00061757	0.00080256
	0.00078475	0.00081608
	0.00087315	0.00082015
	0.00074507	0.00074163
	0.00064752	0.00073152
	0.00064752	0.00061054
	0.00065102	0.00073152
	0.00065102	0.00074479
	0.00063993	0.00069455
	0.00071025	0.00074479
	0.00076937	0.00076285
	0.00094202	0.00085208
	0.00094202	0.00115279
	0.00136302	0.00118664
	0.0009614	0.00118664
	0.00159225	0.00108065
	0.00159225	0.00121945
	0.00159225	0.00147284
	0.00172576	0.00219305
	0.00291925	0.00225855
	0.00345915	0.00271998
	0.0031106	0.00308379
	0.00298387	0.00325171
	0.00218915	0.00309097
	0.00224461	0.00237183
	0.00213704	0.00191099
	0.00160531	0.00165114
	0.00143551	0.00133106
	0.00104992	0.00107858
	0.00090446	0.00092328
	0.00083561	0.00081495
	0.00083561	0.00082263
	0.00065451	0.00082263
	0.00077065	0.00095998
	0.00126155	0.00135795
	0.00150363	0.0017468
	0.00192911	0.00192435
	0.00167516	0.00218313
	0.00167446	0.00187536
	0.00149024	0.00184085
	0.00149024	0.00180176
	0.00143034	0.00163324
	0.00134376	0.00163324
	0.00122228	0.00141299
	0.00100877	0.00112005
	0.00087833	0.00094228
	0.00071475	0.00070384
	0.00054909	0.00056448
	0.00049098	0.00056088
	0.00045855	0.00056088
	0.00057807	0.00062912
	0.00070598	0.00068944
	0.00090347	0.00088313
	0.00117123	0.00108712
	0.00132091	0.00115579
	0.00184889	0.00158372
	0.00184889	0.00158372
	0.00129657	0.00133383
	0.00107546	0.0010127
	0.00102663	0.00106923
	0.0010941	0.00116046
	0.00092746	0.00112105
	0.00090513	0.00112105
	0.0006111	0.0010261
	0.00056107	0.00075009
	0.00056356	0.00075009
	0.0007682	0.0007203
	0.00067737	0.00071662
	0.0006213	0.0006667
	0.00044162	0.00052346
	0.00039568	0.00050594
	0.00041448	0.00050594
	0.00041448	0.00051731
	0.00055694	0.00072208
	0.00064353	0.00072995
	0.00071128	0.00093498
	0.00090124	0.00099536
	0.0008189	0.00095086
	0.0008189	0.00095086
	0.00101535	0.00104522
	0.00135147	0.00137183
	0.00161661	0.00153963
	0.00442386	0.00523362
	0.00905652	0.00917097
	0.0137985	0.0112175
	0.0233499	0.0202537
	0.0233499	0.00905059
	0	0
	0	0
	0	0
	0.00701594	0.00732118
	0.0067851	0.00732118
	0.00345388	0.0013932
	0.00129119	0.00125526
	0.00093393	0.0010053
	0.00079141	0.00095528
	0.00090312	0.00069788
	0.00053823	0.00071429
	0.00053823	0.00069118
	0.00053823	0.0007932
	0.00052927	0.00079651
	0.00057106	0.00079651
	0.00057106	0.0007652
	0.000638	0.00069473
	0.00063924	0.00067177
	0.00063924	0.0006628
	0.00064939	0.00067177
	0.00063944	0.00064896
	0.00063944	0.0006837
	0.00063271	0.00067711
	0.00063531	0.00067711
	0.00063531	0.00069132
	0.00067385	0.00069132
	0.00094538	0.00082069
	0.00094986	0.00090975
	0.00123285	0.0010002
	0.00138021	0.00118997
	0.00179269	0.00143625
	0.00225476	0.0016466
	0.00235378	0.00227759
	0.00234354	0.00284628
	0.0024136	0.00219908
	0.00244303	0.00215048
	0.00211141	0.00157096
	0.00139597	0.00122317
	0.00133497	0.00122317
	0.00126819	0.00119927
	0.00110006	0.00122762
	0.00126819	0.00123738
	0.00123756	0.00123738
	0.00126773	0.00116834
	0.00116946	0.00105507
	0.00116237	0.00105507
	0.00116237	0.00110433
	0.00111611	0.00110433
	0.00091883	0.00100799
	0.00082191	0.00083521
	0.00082191	0.00083521
	0.00086889	0.00083521
	0.00087706	0.00096414
	0.00119703	0.00110686
	0.00091917	0.00108953
	0.00109945	0.00108953
	0.00136657	0.00130863
	0.00178265	0.00146554
	0.00143192	0.00130713
	0.00143192	0.00118838
	0.00152417	0.00121495
	0.00152421	0.00114821
	0.00119177	0.00093043
	0.00119177	0.00093043
	0.00098678	0.00100608
	0.00134004	0.00103396
	0.00140237	0.00111482
	0.00130242	0.00111482
	0.00140237	0.00122877
	0.0011033	0.0011177
	0.00144101	0.00126239
	0.00136745	0.00121298
	0.00154712	0.00157655
	0.00204567	0.00182957
	0.00204567	0.00197674
	0.00209708	0.001933
	0.00209708	0.001933
	0.00196282	0.00192856
	0.0012899	0.00145428
	0.0012899	0.00130676
	0.00131917	0.00130544
	0.00131917	0.00126152
	0.0012409	0.00096793
	0.00110696	0.00096793
	0.00113613	0.00097051
	0.00113613	0.00131917
	0.00194626	0.0016796
	0.00190502	0.00165407
	0.00141582	0.00145712
	0.00096112	0.00092568
	0.00086797	0.00086571
	0.00091842	0.00086571
	0.00091842	0.00090908
	0.00088176	0.00088598
	0.00078219	0.00086404
	0.00074303	0.0006813
	0.00074303	0.00069511
	0.00071766	0.00075928
	0.00071766	0.00072828
	0.0007116	0.00072828
	0.00083514	0.0008312
	0.00090235	0.00081042
	0.00090235	0.0007867
	0.00057377	0.00056697
	0.00044108	0.00049449
	0.00047946	0.00050131
	0.00054158	0.00070842
	0.00057864	0.00074553
	0.00057864	0.00075007
	0.00074271	0.00093649
	0.00093011	0.00109647
	0.00101666	0.00126463
	0.00197859	0.00196416
	0.0026328	0.00369902
	0.00552479	0.00563855
	0.00552479	0.00563855
	0.00082098	0.00716642
	0	0
	0	0
	0	0
	0	0
	0	0
	0	0
	0.00504271	0.0154165
	0.00740305	0.0154165
	0.00406284	0.00449616
	0.00173996	0.00171889
	0.00133845	0.00125323
	0.00112304	0.00090698
	0.00112304	0.0009038
	0.00099287	0.00087592
	0.00099287	0.00094016
	0.00101253	0.00097555
	0.00101253	0.0010603
	0.00081635	0.00099447
	0.00102742	0.000888
	0.00112273	0.00099447
	0.00112273	0.000888
	0.00075792	0.00102656
	0.00151008	0.00121827
	0.00233003	0.00158266
	0.00259278	0.00351131
	0.00365161	0.00455152
	0.00543668	0.007124
	0.00450612	0.00651316
	0.00428427	0.00532449
	0.00348481	0.00332389
	0.00207569	0.00294673
	0.00157328	0.00153861
	0.0010612	0.00116313
	0.00100256	0.00099818
	0.00104496	0.00099818
	0.00104496	0.00085213
	0.00104496	0.00083766
	0.00130512	0.00082022
	0.00144467	0.00142816
	0.00224112	0.00183227
	0.00218626	0.00144444
	0.00166925	0.00130178
	0.00145758	0.00130178
	0.00135713	0.0011574
	0.00135713	0.00123395
	0.00149506	0.00110434
	0.0020767	0.00183382
	0.0036528	0.00231697
	0.00971037	0.00724963
	0.0122711	0.0130402
	0.0133633	0.0177638
	0.0122704	0.0107621
	0.0122704	0.0107621
	0.0122704	0.0107621
	0.00635786	0.00685506
	0.0047494	0.00600038
	0.00451282	0.00525927
	0.00473629	0.00600038
	0.00597272	0.0065031
	0.00473629	0.00428902
	0	0
	0	0
	0	0
	0	0
	0.00098182	0.00658864
	0.00435225	0.00658864
	0.00385136	0.0041265
	0.00211838	0.00169638
	0.00121722	0.0011707
	0.00121722	0.00104567
	0.00121722	0.00114844
	0.00125841	0.0012046
	0.00125911	0.00133721
	0.00154313	0.00159273
	0.00199063	0.00183976
	0.00259504	0.00232143
	0.00259504	0.00323517
	0.00435477	0.0043531
	0.0086816	0.00566367
	0.0086816	0.00835214
	0.00586638	0.00566367
	0.00362878	0.00267536
	0.00126816	0.00211327
	0.00123433	0.00112247
	0.001175	0.00112247
	0.00110022	0.00136559
	0.001175	0.00143476
	0.00150718	0.00167124
	0.00167059	0.00167124
	0.00191577	0.00180562
	0.00189554	0.00162956
	0.00158636	0.00145175
	0.00156851	0.00141629
	0.00126481	0.00127677
	0.00170549	0.00156157
	0.00254465	0.00333319
	0.00254465	0.00333319
	0	0
	0	0
	0	0
	0	0
	0	0
	0	0
	0	0
	0	0
	0	0
	0	0
	0	0
	0	0
	0	0
	0	0
	0	0
	0	0
	0	0
	0	0
	0	0
	0.00460091	0.00399127
	0.00509507	0.0044622
	0.00284006	0.00261451
	0.0025225	0.00198379
	0.00161305	0.00147332
	0.00123105	0.00146874
	0.001009	0.00102998
	0.001009	0.00101061
	0.00096846	0.00094936
	0.00096846	0.00088032
	0.0008761	0.00101756
	0.00091896	0.00101996
	0.00123564	0.0010838
	0.00148643	0.00150943
	0.00158242	0.00164677
	0.00212759	0.00192223
	0.00226129	0.0019511
	0.00281828	0.00215022
	0.00226129	0.00212936
	0.00349627	0.00237115
	0.00439675	0.00320479
	0.00365958	0.00313265
	0.0018946	0.00206593
	0.00083252	0.00123472
	0.0008768	0.00113276
	0.00083252	0.00088225
	0.0008768	0.00095333
	0.00086898	0.00095333
	0.00086898	0.00095333
	0.00085993	0.00091655
	0.00075175	0.00068292
	0.0008019	0.00082534
	0.00075175	0.00082534
	0.00089328	0.0009426
	0.00102076	0.00113963
	0.00103592	0.00113963
	0.00113009	0.00121004
	0.00121898	0.00124248
	0.00135175	0.00138689
	0.00188336	0.00172613
	0.00188336	0.00193932
	0.00207326	0.00231579
	0.00177777	0.00225096
	0.00175236	0.00146042
	0.00144978	0.001358
	0.00140185	0.00131063
	0.00136567	0.00126598
	0.00120106	0.00120195
	0.00100077	0.00099037
	0.00107917	0.00096857
	0.00107917	0.00092249
	0.00121525	0.0010833
	0.00110133	0.0009583
	0.00108617	0.00099794
	0.00101874	0.00097755
	0.00082414	0.00096022
	0.00080315	0.0006691
	0.00059516	0.00060516
	0.00047112	0.00065348
	0.00053689	0.00062604
	0.00056319	0.00069015
	0.00056319	0.00058077
	0.0006209	0.00069015
	0.0006209	0.00077935
	0.00062521	0.00081608
	0.0006884	0.00081608
	0.00078475	0.00080256
	0.00068512	0.00073752
	0.00060178	0.00063364
	0.00060178	0.00061054
	0.00065102	0.00065146
	0.00067039	0.00076698
	0.00067039	0.00076285
	0.00071025	0.00073502
	0.00071025	0.00073502
	0.00094202	0.00081921
	0.00094202	0.00117145
	0.00093889	0.00118664
	0.00093889	0.00117145
	0.00105842	0.00108065
	0.00105842	0.00097446
	0.00156333	0.00147284
	0.0015983	0.00203785
	0.00345601	0.0029508
	0.00345915	0.0029508
	0.0031106	0.00298844
	0.00198769	0.00324242
	0.00194813	0.00298844
	0.00177658	0.00237183
	0.00177658	0.00165114
	0.00143551	0.00133106
	0.00143551	0.00133106
	0.00104992	0.0010983
	0.00072203	0.00081495
	0.0005336	0.00064869
	0.00063349	0.00064869
[truncated: 71,731 more rows]
