# Supplementary material for: Glycogenesis and glyconeogenesis from glutamine, lactate and glycerol support human macrophage functions
Source: EMBO Rep. 2024 Oct 18;25(12):13. doi: 10.1038/s44319-024-00278-4 (PMC11624281; doi:10.1038/s44319-024-00278-4)
Supplement: Supplementary file 5 — Source data Fig. 4 [file 44319_2024_278_MOESM5_ESM.zip › Figure 4/4E/Figure 4C.xlsx]

## Sheet: 4C
	Figure 4C
	TNFα (ng/ml)					VEGF (pg/ml)					G-CSF (pg/ml)
	Glc		LA			Glc		LA			Glc		LA
	-	CP91149	-	CP91149		-	CP91149	-	CP91149		-	CP91149	-	CP91149
	516.1	223.6	443.2	76.8		284.3	241.5	473.8	327.1		284.3	241.5	473.8	327.1
	585.4	271.4	137.5	40.4		232.3	192.6	739.7	550.2		232.3	192.6	739.7	550.2
	312	20	557.5	398.2		241.5	235.4	269	177.3		241.5	235.4	269	177.3
