# Supplementary material for: Glycogenesis and glyconeogenesis from glutamine, lactate and glycerol support human macrophage functions
Source: EMBO Rep. 2024 Oct 18;25(12):13. doi: 10.1038/s44319-024-00278-4 (PMC11624281; doi:10.1038/s44319-024-00278-4)
Supplement: Supplementary file 6 — Source data Fig. 5 [file 44319_2024_278_MOESM6_ESM.zip]

Archive with 7 entries (3 files):
- Figure 5/
- Figure 5/5A/
- Figure 5/5A/Figure 5A.xlsx
- Figure 5/5C/
- Figure 5/5C/Figure 5C.xlsx
- Figure 5/5D/
- Figure 5/5D/Western PYGL1 b-actin.png
