# Supplementary material for: Glycogenesis and glyconeogenesis from glutamine, lactate and glycerol support human macrophage functions
Source: EMBO Rep. 2024 Oct 18;25(12):13. doi: 10.1038/s44319-024-00278-4 (PMC11624281; doi:10.1038/s44319-024-00278-4)
Supplement: Supplementary file 6 — Source data Fig. 5 [file 44319_2024_278_MOESM6_ESM.zip › Figure 5/5A/Figure 5A.xlsx]

## Sheet: 5A
	Figure 5A
	Glycogen (µg/106 cells)
	M1 cells								M2 cells
	-	LPS stimulated							-	LPS stimulated
	CM	CM			Glclow				CM	CM			Glclow
	-	-	CP91149	6AN	-	CP91149	6AN		-	-	CP91149	6AN	-	CP91149	6AN
	7.25	2	3.2	7	0	1.1	1.2		1.4	4.5	7.1	8.8	2.2	10	4.2
	3.35	3.6	7	3.5	0	4	2		4.9	5.2	12	10.95	3	9.3	11
	4	3.3	4.9	5.1	0.6	1.1	2.05		7.4	5.6	9	12.9	0.8	5.2	9.45
	10.075	3.95	3.38	6.8	0	2.3	2.48		3.1	5.2	12	5.7	2.2	12.6	3.5
	5	1.6	3.8		0	5.1			6.6	3.7	8	10.6	0		6.03
	6.75	3	4.2		0.15	1.9			10.5		12	15.68			4.51
	9.78	2.8	8		0.15	3			12.4			9.13
	10.7	1.66	3		0.37	2.8			11.4
	5.2	2.13	3		0.5	2.97			7.6
	5		7.46			2.72			12.3
	5.73								8
	6.42								11.34
									11.32
									10.35
									8.19
									5.59
