# Supplementary material for: Glycogenesis and glyconeogenesis from glutamine, lactate and glycerol support human macrophage functions
Source: EMBO Rep. 2024 Oct 18;25(12):13. doi: 10.1038/s44319-024-00278-4 (PMC11624281; doi:10.1038/s44319-024-00278-4)
Supplement: Supplementary file 6 — Source data Fig. 5 [file 44319_2024_278_MOESM6_ESM.zip › Figure 5/5C/Figure 5C.xlsx]

## Sheet: 5C
	Figure 5C
	relative mRNA expression
	PYGL
	Monocytes	GM-CSF-Mϕ	M1 cells	M-CSF-Mϕ	M2 cells
	218	199	213	300	149
	204	257	243	192	219
	325	155	212	157	329
	285	243	195	182	216
	308	246	220	313	271
	240	273	329	305	318
	276		340		139
	369		245		302
	PYGB
	Monocytes	GM-CSF-Mϕ	M1 cells	M-CSF-Mϕ	M2 cells
	67	60	68	50	78
	70	68	79	53	81
	49	46	90	52	73
	38	64	85	50	72
	52	70	78	68	62
	37	79	85	91	63
	55		111		95
	58				99
	PYGM
	Monocytes	GM-CSF-Mϕ	M1 cells	M-CSF-Mϕ	M2 cells
	0.71	0.12	0.53	0.08	0.21
	0.84	0.13	0.49	0.33	0.13
	0.46	0.17	0.51	0.41	0.19
	0.74	0.27	0.53	0.3	0.24
	0.45	0.09	0.63	0.25	0.14
	0.47	0.28	0.55	0.47	0.39
	0.37		0.3		0.22
	0.57		0.61		0.22
	G6PD
	Monocytes	GM-CSF-Mϕ	M1 cells	M-CSF-Mϕ	M2 cells
	337.5	563.7	489.1	278	686.9
	331.7	645.3	542.6	274.2	869.4
	110.34	516.44	1203.03	252.32	450.63
	205.9	533.42	500	168.02	514.06
	957.05	1125.06	1183.72	275.48	1337.93
	571.7	1235.42	656.71	329.88	795.54
