# Supplementary material for: Glycogenesis and glyconeogenesis from glutamine, lactate and glycerol support human macrophage functions
Source: EMBO Rep. 2024 Oct 18;25(12):13. doi: 10.1038/s44319-024-00278-4 (PMC11624281; doi:10.1038/s44319-024-00278-4)
Supplement: Supplementary file 7 — Source data Fig. 6 [file 44319_2024_278_MOESM7_ESM.zip]

Archive with 13 entries (6 files):
- Figure 6/
- Figure 6/6A/
- Figure 6/6A/Figure 6A.xlsx
- Figure 6/6B/
- Figure 6/6B/Figure 6B.xlsx
- Figure 6/6C/
- Figure 6/6C/Figure 6C.xlsx
- Figure 6/6D/
- Figure 6/6D/Figure 6D.xlsx
- Figure 6/6E/
- Figure 6/6E/Figure 6E.xlsx
- Figure 6/6F/
- Figure 6/6F/Figure 6F.xlsx
