# Supplementary material for: Glycogenesis and glyconeogenesis from glutamine, lactate and glycerol support human macrophage functions
Source: EMBO Rep. 2024 Oct 18;25(12):13. doi: 10.1038/s44319-024-00278-4 (PMC11624281; doi:10.1038/s44319-024-00278-4)
Supplement: Supplementary file 7 — Source data Fig. 6 [file 44319_2024_278_MOESM7_ESM.zip › Figure 6/6A/Figure 6A.xlsx]

## Sheet: 6A
	Figure 6A
	IL-1β (pg/ml)							IL-6 (ng/ml)							IL-12p70 (pg/ml)							TNFα (ng/ml)
	M1 cells							M1 cells							M1 cells							M1 cells
	CM			Glclow				CM			Glclow				CM			Glclow				CM			Glclow
	-	CP91149	6AN	-	CP91149	6AN		-	CP91149	6AN	-	CP91149	6AN		-	CP91149	6AN	-	CP91149	6AN		-	CP91149	6AN	-	CP91149	6AN
	574.4	467	686.185	524.6	420	423.171		2.52684	0.657992	1.25	2.05426	0	1.3		254.7	0	17	318.5	0	20		97.12	69.27	5.7	122.333	66	6.3
	672	420	335.231	514	314	313.188		2.80666	1.90983	1.6875	2.9087	0.980776	1.53125		317.2	8.1	16.4	342.7	0	58.2		98.2	39.48	14.7	118.333	91.1111	25
	767.167	523.167	437.177	648.4	650.8	196.546		3.11144	1.47352	1.036	2.49387	0.578477	0.735		308.8	152.2	20	272.2	125.4	6		87.6	55.48	2.8	154.35	77.87	3.8
	770	211	321.3	752	241	296		4.17889	1.49377	0.723	2.46041	0.715085	1.178		418.8	129	6.9	180.6	109.8	5.7		90.38	58.91	2.8	130.33	57.76	7.3
	510	408	636.7	412	363	460.7		3.6	2.229	0.986	2.84	1.923	1.092		208			191.2				83		9.9	108.2	90.2	13.4
	481	368	321.7	355	323	532.5		2.70625	2.336		2.3625	2.448			223.55			338.6				152.6			127.05	75.93
	803	558	426.4	707	754			2.639			2.698				434			224.6				64.6			77.5
	568	476		646	743			3.582			3.538				374.4			402.3				132.9			149.9
	630.509			576.321				2.658			2.781											108			61
	681.942			648.419																					149
	612.599			574.484																					119.9
	493.2			536.3
	614.7			634.5
	723			708.7
	657.2
