# Supplementary material for: Glycogenesis and glyconeogenesis from glutamine, lactate and glycerol support human macrophage functions
Source: EMBO Rep. 2024 Oct 18;25(12):13. doi: 10.1038/s44319-024-00278-4 (PMC11624281; doi:10.1038/s44319-024-00278-4)
Supplement: Supplementary file 7 — Source data Fig. 6 [file 44319_2024_278_MOESM7_ESM.zip › Figure 6/6B/Figure 6B.xlsx]

## Sheet: 6B
	Figure 6B
	Cytokines + siRNA
	IL-1β (pg/ml)
	Control (siPYGL)	siPYGL	Control (siPYGB)	siPYGB	Control (siG6PD)	siG6PD
	200.76	97.72	200.76	59.5	200.76	64.26
	249.55	37.1	154.4	111.2	206.9	107.5
	104.4	67.6	249.55	146.3	194.15	143
	TNFα (ng/ml)
	Control (siPYGL)	siPYGL	Control (siPYGB)	siPYGB	Control (siG6PD)	siG6PD
	145	95	145	13	145	74
	130	45	131	45	94	46
	135	58	117	84	135	54
