# Supplementary material for: Glycogenesis and glyconeogenesis from glutamine, lactate and glycerol support human macrophage functions
Source: EMBO Rep. 2024 Oct 18;25(12):13. doi: 10.1038/s44319-024-00278-4 (PMC11624281; doi:10.1038/s44319-024-00278-4)
Supplement: Supplementary file 7 — Source data Fig. 6 [file 44319_2024_278_MOESM7_ESM.zip › Figure 6/6C/Figure 6C.xlsx]

## Sheet: 6B
	Figure 6C
	relative mRNA expression
	PYGL		PYGB		G6PD
	Control (siPYGL)	siPYGL	Control (siPYGB)	siPYGB	Control (siG6PD)	siG6PD
	172	6	139.65	61.6	330	69
	198.52	17.64	198.9	156	820	630
	187.59	18.76	121.2	53.4	498	108
