# Supplementary material for: Glycogenesis and glyconeogenesis from glutamine, lactate and glycerol support human macrophage functions
Source: EMBO Rep. 2024 Oct 18;25(12):13. doi: 10.1038/s44319-024-00278-4 (PMC11624281; doi:10.1038/s44319-024-00278-4)
Supplement: Supplementary file 7 — Source data Fig. 6 [file 44319_2024_278_MOESM7_ESM.zip › Figure 6/6D/Figure 6D.xlsx]

## Sheet: 6D
	Figure 6D
	IL-10 (ng/ml)							IL-6 (ng/ml)							% phagocytosis
	M2 cells							M2 cells							M2 cells
	CM			Glclow				CM			Glclow				CM		Glclow
	-	CP91149	6AN	-	CP91149	6AN		-	CP91149	6AN	-	CP91149	6AN		-	CP91149	-	CP91149
	16.18	10	3.29337	12.8	4.36	2.49343		0.7408	0.4604	0.9	0.8652	0.5563	0.98		85.7	62.2	104.9	68.5
	11.8	6.9	8.72786	8.95	1.56	6.20379		1.1621	1.1322	1.42	1.0707	0.5623	1.36		78.8	60.2	79.1	50.3
	13.1	7.4	5.26939	10.7	2.3	4.50179		0.9792	0.6508	2.1	0.9522	0.5383	1.4		112.2	74.1	123.8	80.1
	12.5	8	4.95	13.8	10.2	4.35		1.4448	0.8856	1.735	0.9043	0.3258	1.714		74.5	83.4	92	66.9
	12.7	6.4	3.6	15.1	6.6	3.15		0.65521	0.37811	0.881	0.35943	0.21629	0.701		124.65	45.4	70.05	94.35
	15.9307		3.29337	12.8331		2.49343		1.51215	0		0.276989	0			74.1	46	135.7	58.9
	14.5964		7.27321	11.4545		8.27172		0.938557	0.623054		1.20707	0.599559			110.9		124.5	49
	13.7454		6.58674	11.897		4.50179		1.43824	0.438381		0.776706	0.282643
	13.1		6.113	10.4		3.828		1.01837	0.498443		0.750845	0.10373
	13		2.65067	11.35		1.50333		0.66	0.298754		0.868	0.298754
	15.9307		6.291	12.8331		5.92		0.96	0.5		0.62	0.3
	12.1636			15.2726				0.8	0.712		0.94	0.56
	17.1817			11.897				1.008			0.6
	16.855			15.905				0.853			0.671
	13.452			10.3067							0.694
	13.168			9.481
