# Supplementary material for: Glycogenesis and glyconeogenesis from glutamine, lactate and glycerol support human macrophage functions
Source: EMBO Rep. 2024 Oct 18;25(12):13. doi: 10.1038/s44319-024-00278-4 (PMC11624281; doi:10.1038/s44319-024-00278-4)
Supplement: Supplementary file 7 — Source data Fig. 6 [file 44319_2024_278_MOESM7_ESM.zip › Figure 6/6E/Figure 6E.xlsx]

## Sheet: 6E
	Figure 6E
	Lactate (mM)					% OCR
	M1 cells					M1 cells
	CM		Glclow			CM			Glclow
	-	CP91149	-	CP91149		-	LPS	LPS+CP91149	-	LPS	LPS+CP91149
	3.65	4.17	0.02	0		100	111.6	102.1	77	93.5	95.8
	3.73	3.26	0	0		100	112.1	106.9	73.3	76	94.6
	4.8	4.7	0.3	0.6		100	98.6	92	91.9	91.6	119
	2.8	5.5	0.3	0		100	98.7	94.5	80.4	80.7	75.8
	3.2	3.9	0.6	0		100	119.3	106.1	75.1	87.6	83.8
	3.7	3.2	0.6	1.1
