# Supplementary material for: Glycogenesis and glyconeogenesis from glutamine, lactate and glycerol support human macrophage functions
Source: EMBO Rep. 2024 Oct 18;25(12):13. doi: 10.1038/s44319-024-00278-4 (PMC11624281; doi:10.1038/s44319-024-00278-4)
Supplement: Supplementary file 7 — Source data Fig. 6 [file 44319_2024_278_MOESM7_ESM.zip › Figure 6/6F/Figure 6F.xlsx]

## Sheet: 6F
	Figure 6F
	Lactate (mM)					% OCR
	M2 cells					M2 cells
	CM		Glclow			CM			Glclow
	-	CP91149	-	CP91149		-	LPS	LPS+CP91149	-	LPS	LPS+CP91149
	3.08	1.92	0	0		100	91.8	105.4	119.6	121.6	111.8
	2.79	2.1	0.02	0.04		100	87.9	87.4	115.8	137	116.6
	2.7	1.7	0.6	0.1		100	107.9	107.4	135.8	157	136.6
	2.2	2.6	0.6	0.5		100	119.9	120.5	121.8	162	164.1
						100	102.9	103.2	131.4	158.7	154.7
