# Supplementary material for: Glycogenesis and glyconeogenesis from glutamine, lactate and glycerol support human macrophage functions
Source: EMBO Rep. 2024 Oct 18;25(12):13. doi: 10.1038/s44319-024-00278-4 (PMC11624281; doi:10.1038/s44319-024-00278-4)
Supplement: Supplementary file 8 — Expanded View source data [file 44319_2024_278_MOESM8_ESM.zip]

Archive with 56 entries (37 files):
- Expanded View/
- Expanded View/Expanded View Figure 1/
- Expanded View/Expanded View Figure 1/EV1A/
- Expanded View/Expanded View Figure 1/EV1A/Figure EV1A.xlsx
- Expanded View/Expanded View Figure 1/EV1B/
- Expanded View/Expanded View Figure 1/EV1B/FlowCytometry.txt
- Expanded View/Expanded View Figure 1/EV1B/for CD14_M1 cells_CM.fcs
- Expanded View/Expanded View Figure 1/EV1B/for CD14_M1 cells_isotype control.fcs
- Expanded View/Expanded View Figure 1/EV1B/for CD14_M1 cells_Low medium.fcs
- Expanded View/Expanded View Figure 1/EV1B/for CD14_M2 cells_CM.fcs
- Expanded View/Expanded View Figure 1/EV1B/for CD14_M2 cells_isotype control.fcs
- Expanded View/Expanded View Figure 1/EV1B/for CD14_M2 cells_Low medium.fcs
- Expanded View/Expanded View Figure 1/EV1B/for CD163_M1 cells_CM.fcs
- Expanded View/Expanded View Figure 1/EV1B/for CD163_M1 cells_isotype control.fcs
- Expanded View/Expanded View Figure 1/EV1B/for CD163_M1 cells_Low medium.fcs
- Expanded View/Expanded View Figure 1/EV1B/for CD163_M2 cells_CM.fcs
- Expanded View/Expanded View Figure 1/EV1B/for CD163_M2 cells_isotype control.fcs
- Expanded View/Expanded View Figure 1/EV1B/for CD163_M2 cells_Low medium.fcs
- Expanded View/Expanded View Figure 1/EV1B/for CD40,CD80,CD86,HLA-DR_M1 cells_CM.fcs
- Expanded View/Expanded View Figure 1/EV1B/for CD40,CD80,CD86,HLA-DR_M1 cells_isotype control.fcs
- Expanded View/Expanded View Figure 1/EV1B/for CD40,CD80,CD86,HLA-DR_M1 cells_Low medium.fcs
- Expanded View/Expanded View Figure 1/EV1B/for CD40,CD80,CD86,HLA-DR_M2 cells_CM.fcs
- Expanded View/Expanded View Figure 1/EV1B/for CD40,CD80,CD86,HLA-DR_M2 cells_isotype control.fcs
- Expanded View/Expanded View Figure 1/EV1B/for CD40,CD80,CD86,HLA-DR_M2 cells_Low medium.fcs
- Expanded View/Expanded View Figure 1/EV1D/
- Expanded View/Expanded View Figure 1/EV1D/EV1_Western GYS1 b-actin.png
- Expanded View/Expanded View Figure 2/
- Expanded View/Expanded View Figure 2/EV2A/
- Expanded View/Expanded View Figure 2/EV2A/Figure EV2A.xlsx
- Expanded View/Expanded View Figure 2/EV2B/
- Expanded View/Expanded View Figure 2/EV2B/Figure EV2B.xlsx
- Expanded View/Expanded View Figure 2/EV2C/
- Expanded View/Expanded View Figure 2/EV2C/Figure EV2C.xlsx
- Expanded View/Expanded View Figure 2/EV2D/
- Expanded View/Expanded View Figure 2/EV2D/Figure EV2D.xlsx
- Expanded View/Expanded View Figure 3/
- Expanded View/Expanded View Figure 3/EV3B/
- Expanded View/Expanded View Figure 3/EV3B/Figure EV3B.xlsx
- Expanded View/Expanded View Figure 4/
- Expanded View/Expanded View Figure 4/EV4_IHC TTF-1 adenocarcinoma.png
- Expanded View/Expanded View Figure 4/EV4_IHC TTF-1 pneumocytes.png
- Expanded View/Expanded View Figure 5/
- Expanded View/Expanded View Figure 5/EV5A/
- Expanded View/Expanded View Figure 5/EV5A/Figure EV5A.xlsx
- Expanded View/Expanded View Figure 5/EV5B/
- Expanded View/Expanded View Figure 5/EV5B/Figure EV5B.xlsx
- Expanded View/Expanded View Figure 5/EV5C/
- Expanded View/Expanded View Figure 5/EV5C/Figure EV5C.xlsx
- Expanded View/Expanded View Figure 5/EV5D/
- Expanded View/Expanded View Figure 5/EV5D/Figure EV5D.xlsx
- Expanded View/Expanded View Figure 5/EV5D/Specimen_001_Tube_001_001 none.fcs
- Expanded View/Expanded View Figure 5/EV5D/Specimen_001_Tube_002_002 E coli.fcs
- Expanded View/Expanded View Figure 5/EV5D/Specimen_001_Tube_003_003 E coli+CytoB.fcs
- Expanded View/Expanded View Figure 5/EV5D/Specimen_001_Tube_004_004 E coli+CP91149.fcs
- Expanded View/Expanded View Figure 5/EV5E/
- Expanded View/Expanded View Figure 5/EV5E/Figure EV5E.xlsx
