# Supplementary material for: Glycogenesis and glyconeogenesis from glutamine, lactate and glycerol support human macrophage functions
Source: EMBO Rep. 2024 Oct 18;25(12):13. doi: 10.1038/s44319-024-00278-4 (PMC11624281; doi:10.1038/s44319-024-00278-4)
Supplement: Supplementary file 8 — Expanded View source data [file 44319_2024_278_MOESM8_ESM.zip › Expanded View/Expanded View Figure 1/EV1A/Figure EV1A.xlsx]

## Sheet: EV1A
	Figure EV1A
	Flow cytometry Marker expression (RFI)
	CD40					CD80					CD86					CD14					CD163					HLA-DR
	M1		M2			M1		M2			M1		M2			M1		M2			M1		M2			M1		M2
	CM	Glclow Glnlow	CM	Glclow Glnlow		CM	Glclow Glnlow	CM	Glclow Glnlow		CM	Glclow Glnlow	CM	Glclow Glnlow		CM	Glclow Glnlow	CM	Glclow Glnlow		CM	Glclow Glnlow	CM	Glclow Glnlow		CM	Glclow Glnlow	CM	Glclow Glnlow
	8.81211	9.55762	2.26022	3.33882		3.80507	3.93493	2.08059	1.74447		23.8161	14.2225	2.34106	5.64985		5.60239	3.24625	26.4583	12.7136		1.06814	1.13728	18.5987	14.0789		42.5236	53.5083	228.389	329.482
	7.31017	10.0961	2.89021	3.14804		3.8549	5.40741	2.05397	2.25387		26.4887	28.9564	3.055	2.02557		8.5962	4.75957	20.3552	22.1543		1.32228	1.30514	19.1766	21.9263		35.5066	73.9801	215.635	262.567
	5.72052	5.85252	3.10726	3.91734		3.81703	3.07349	3.03308	2.93878		20.2398	12.9968	4.70218	8.17498		5.38581	5.27555	23.4615	33.1047		1.20088	1.84915	15.5518	15.1505		87.7906	148.086	387.161	533.947
	10.9011	11.3467	3.44814	4.55694		6.85099	6.09996	2.58956	2.27503		32.0775	24.0007	3.81619	5.63209		5.09662	4.13367	30.0119	38.3075		1.12247	1.10909	20.626	23.738		36.6987	46.0829	339.177	491.987
	8.40537	9.39562	3.83133	4.45294		5.90883	6.9382	2.26227	2.16373		4.71031	12.9474	2.84989	3.96041		16.1808	6.34221	35.8223	49.6416		1.95748	1.16748	27.4715	27.9152		102.511	87.5785	281.69	404.667
	7.75245	10.8295	2.79731	3.99032		4.56391	4.55342	1.96119	1.89433		33.564	37.6844	4.5597	5.49123		2.36968	2.18736	40.9088	24.5701		1.0791	1.12697	32.2424	23.5485		70.1296	190.476	681.78	539.209
	11.1489	13.0335	2.63368	3.7231		6.58033	7.36073	2.41393	1.91954		29.6901	34.4751	5.40797	9.32489		5.55224	3.39286	17.3629	11.1045		1.35955	1.2427	24.7301	19.7109		75.5163	112.431	364.865	408.809
