# Supplementary material for: Glycogenesis and glyconeogenesis from glutamine, lactate and glycerol support human macrophage functions
Source: EMBO Rep. 2024 Oct 18;25(12):13. doi: 10.1038/s44319-024-00278-4 (PMC11624281; doi:10.1038/s44319-024-00278-4)
Supplement: Supplementary file 8 — Expanded View source data [file 44319_2024_278_MOESM8_ESM.zip › Expanded View/Expanded View Figure 2/EV2A/Figure EV2A.xlsx]

## Sheet: EV2A
	Figure EV2A
	Glycogen (µg/106 cells)
	GM-CSF + IL-1β macrophages							GM-CSF + IL-10 macrophages							GM-CSF + IL-4 macrophages							M-CSF + IL-4 + IFNγ macrophages
	D2	D5						D2	D5						D2	D5						D2	D5
	-	-	Glucose	Glutamine	Lactic acid	Glycerol		-	-	Glucose	Glutamine	Lactic acid	Glycerol		-	-	Glucose	Glutamine	Lactic acid	Glycerol		-	-	Glucose	Glutamine	Lactic acid	Glycerol
	0.22	0.925248	7.38656	1.89676	1.17198	2.26686		0.22	0.894406	5.7828	1.77339	1.27993	1.61918		0.22	0.647674	9.54547	2.94537	1.15656	1.8505		0.64	0.69005	2.81328	2.74	0.725438	1.9
	1.47	0.925	4.53	0.7	0.5	0.7		1.47	0.894	13.32	0.8	0.6	1		1.47	0.648	6.89	4	3.2	3.4		0.49	2.88406	4.9719	1.94	0.69005	2.12
	2.11	0.648	3.86	0.9	0.5	1.1		2.11	0.786	7.19	0.4	0.2	0.5		2.11	1.65	6.7	2.7	0.4	0.2		0.08	1.60756	12.8273	1.5	3.43057
	0.67	0.335	5.04	2	0.32	2.3		0.67	1.159	4.68	2	1.5	2.2		0.67	2.263	12.05	0.5	0.81	1.1		0.61	1.97216	11.2364	2.6	2.93339
	0.31	0.286	4.68	1.1	0.02	0.6		0.31	1.377	13.48	4.6	2.3	1.619		0.31	0.382	12.81	0.7	0.01	1.9		1.02	2.2	5.24		1.45
	1.01	0.335	10.23	1.897	1.172	2.267		1.01	1.159	11.96	1.773	1.28	0.663		1.01	2.263	8.06	2.945	1.157	1.85			2.1	4.44		0.74
	0.67	0.286	8.04	0.941	0.694	0.771		0.67	1.377	5.5	1.172	0.648	1.582		0.67	0.382	13.59	5.336	2.683	3.022			1.38	5.62		2.2
	1.73		7.25	0.477	0.45	0.327		1.73		6.52	1.486	1.786	2.004		1.73		13.14	5.1	2.236	2.304			0.4	3.5
			9.64	0.559	0.409	0.368				5.783	1.909	1.704	1.582				9.545	4.977	1.214	1.677			0.9	10.5
			7.387	0.477	0.45	0.327				1.758	1.486	1.786	2.004				6.153	5.1	2.236	2.304
			1.234	0.559	0.409	0.368				4.609	1.909	1.704					4.363	4.977	1.214	1.677
			3.45							5.495							5.1
			1.895							4.609							4.363
			3.45							5.495							5.1
			1.895
