# Supplementary material for: Glycogenesis and glyconeogenesis from glutamine, lactate and glycerol support human macrophage functions
Source: EMBO Rep. 2024 Oct 18;25(12):13. doi: 10.1038/s44319-024-00278-4 (PMC11624281; doi:10.1038/s44319-024-00278-4)
Supplement: Supplementary file 8 — Expanded View source data [file 44319_2024_278_MOESM8_ESM.zip › Expanded View/Expanded View Figure 2/EV2B/Figure EV2B.xlsx]

## Sheet: EV2B
	Figure EV2B
	relative mRNA expression
	PCK2
	-	Glucose		Lactic acid
	Monocytes	GM-CSF-Mϕ	M1 cells	GM-CSF-Mϕ	M1 cells	GM-CSF-Mϕ + IL-1β	GM-CSF-Mϕ + IL-10	GM-CSF-Mϕ + IL-4
	58	121.83	421.32	172	518	52.3	25.42	23.33
	59	195.21	378.42	162	555	121	68.51	33.22
	40	57.84	379.74	116	476	108.3	123.48	46.98
	35			137	551	136.13	117.63	65.07
	37			226	309
	40			122	370
	45				377
	25				301
