# Supplementary material for: Glycogenesis and glyconeogenesis from glutamine, lactate and glycerol support human macrophage functions
Source: EMBO Rep. 2024 Oct 18;25(12):13. doi: 10.1038/s44319-024-00278-4 (PMC11624281; doi:10.1038/s44319-024-00278-4)
Supplement: Supplementary file 8 — Expanded View source data [file 44319_2024_278_MOESM8_ESM.zip › Expanded View/Expanded View Figure 2/EV2C/Figure EV2C.xlsx]

## Sheet: EV2C
	Figure EV2C
	relative mRNA expression
	PCK1					FBP2
	-	Lactic acid		-		-	Lactic acid
	Monocytes	GM-CSF-Mϕ	M1 cells	Liver cells		Monocytes	GM-CSF-Mϕ	M1 cells
	0.018	0.018	0.002	232		0	0.022	0.026
	0.024	0.061	0.005			0	0.024	0.017
	0.002	0.003	0.012			0	0.018	0.113
	0.01	0.017	0.005			0	0.018	0.074
