# Supplementary material for: Glycogenesis and glyconeogenesis from glutamine, lactate and glycerol support human macrophage functions
Source: EMBO Rep. 2024 Oct 18;25(12):13. doi: 10.1038/s44319-024-00278-4 (PMC11624281; doi:10.1038/s44319-024-00278-4)
Supplement: Supplementary file 8 — Expanded View source data [file 44319_2024_278_MOESM8_ESM.zip › Expanded View/Expanded View Figure 2/EV2D/Figure EV2D.xlsx]

## Sheet: EV2D
	Figure EV2D
	Glycogen (µg/106 cells)
	Gln 2 mM		Gln 20 mM
	-	PEPCKi	-	PEPCKi
	2.57	2.19	10.04	9.24
	2.24	0.7	6.91	5.04
	6.7	3.8	10.7	7.4
	6.47	4.6	10.6	9
	5.5	3.2	11.82	8
