# Supplementary material for: Glycogenesis and glyconeogenesis from glutamine, lactate and glycerol support human macrophage functions
Source: EMBO Rep. 2024 Oct 18;25(12):13. doi: 10.1038/s44319-024-00278-4 (PMC11624281; doi:10.1038/s44319-024-00278-4)
Supplement: Supplementary file 8 — Expanded View source data [file 44319_2024_278_MOESM8_ESM.zip › Expanded View/Expanded View Figure 3/EV3B/Figure EV3B.xlsx]

## Sheet: EV3B
	Figure EV3B
	relative mRNA expression
	GLS
	Monocytes	GM-CSF-Mϕ	M1 cells	M-CSF-Mϕ	M2 cells
	115	206	265	193	327
	162	175	353	177	483
	147	219	351	162	440
	136	216	353	158	402
	167	217	276	243	475
	123	272	309	226	495
	172		342		436
	178		351
	SDHA
	Monocytes	GM-CSF-Mϕ	M1 cells	M-CSF-Mϕ	M2 cells
	190	229	365	202	216
	126	152	320	222	242
	147	198	262	174	211
		202	414	174	192
	SDHB
	Monocytes	GM-CSF-Mϕ	M1 cells	M-CSF-Mϕ	M2 cells
	220	428	1335	334	401
	204	315	998	297	390
	198	355	725	323	454
		413	1146	240	367
	SDHC
	Monocytes	GM-CSF-Mϕ	M1 cells	M-CSF-Mϕ	M2 cells
	450	976	1655	993	1216
	502	782	1609	1102	1456
	756	798	1047	939	1529
		904	1701	959	1030
	SDHD
	Monocytes	GM-CSF-Mϕ	M1 cells	M-CSF-Mϕ	M2 cells
	472	917	1725	876	1030
	431	639	1481	883	1051
	614	648	1018	655	1016
		700	1401	543	743
	FBP1
	Monocytes	GM-CSF-Mϕ	M1 cells	M-CSF-Mϕ	M2 cells
	182	6462	3869	75	977
	157	8011	2158	563	986
	230	5377	5167	100	462
	195	8094	3554	178	833
	165	15500	3876	254	373
	185	11467	6252	83	450
	190		6019		1627
	310				501
	PCK2
	Monocytes	GM-CSF-Mϕ	M1 cells	M-CSF-Mϕ	M2 cells
	58	172	518	54	158
	59	162	555	102	182
	40	116	476	26	114
	35	137	551	44	122
	37	226	309	65	82
	40	122	370	23	85
	45		377		110
	25		301		59
	PC
	Monocytes	GM-CSF-Mϕ	M1 cells	M-CSF-Mϕ	M2 cells
	7	32	25	13	48
	5	34	26	27	33
	3	27	36	26	36
	4	33	25	22	39
	3	47	17	10	36
	4	56	23		41
	4		35		50
	4		29		38
	MDH2
	Monocytes	GM-CSF-Mϕ	M1 cells	M-CSF-Mϕ	M2 cells
	12	1469	2292	1087	1233
	19	936	1811	1042	1225
	13	1098	1440	829	1183
	5	1067	1463	602	864
	AQP9
	Monocytes	GM-CSF-Mϕ	M1 cells	M-CSF-Mϕ	M2 cells
	174.7	121.1	183.8	3.7	87.3
	156.8	261.5	553.4	12.4	159.6
	201	106.2	249.4	1	24.1
		342.6	527.2	9.5	115.2
	GK
	Monocytes	GM-CSF-Mϕ	M1 cells	M-CSF-Mϕ	M2 cells
	92	135	442	29	50
	224	123	435	87	41
	129	114	470	95	84
	142	116	400	116	65
	148	207	338	69	70
	130	215	402	54	82
	223		433		73
			510		82
	ALAT
	Monocytes	GM-CSF-Mϕ	M1 cells	M-CSF-Mϕ	M2 cells
	0.11	5.61	8.2	0.1	0.41
	0.07	5.49	6.52	0.2	0.19
	0.12	9.53	7.15	0.1	0.24
	0.08	13.2	14.98	0.3	0.47
	0.05	9.32	13.46	0	0.14
	0.05	5.3	16.68	0	0.26
	0.06		13.81		1.09
			10.67		0.27
	LDHA
	Monocytes	GM-CSF-Mϕ	M1 cells	M-CSF-Mϕ	M2 cells
	300	1426	854	440	1154
	309	1560	763	409	1164
	398	1849	366	201	498
	444	1229	447	188	957
	539	1324	849	308	597
	474	1681	838	216	557
	621		1119		1571
	600		933		728
	LDHB
	Monocytes	GM-CSF-Mϕ	M1 cells	M-CSF-Mϕ	M2 cells
	168	424	254	352	360
	163	487	310	302	406
	188	397	283	156	449
	241	553	356	157	196
	238	566	242	300	273
	198		298	320	324
	290		334		319
	192
