# Supplementary material for: Glycogenesis and glyconeogenesis from glutamine, lactate and glycerol support human macrophage functions
Source: EMBO Rep. 2024 Oct 18;25(12):13. doi: 10.1038/s44319-024-00278-4 (PMC11624281; doi:10.1038/s44319-024-00278-4)
Supplement: Supplementary file 8 — Expanded View source data [file 44319_2024_278_MOESM8_ESM.zip › Expanded View/Expanded View Figure 5/EV5A/Figure EV5A.xlsx]

## Sheet: EV5A
	Figure EV5A
	Glycogen (µg/106 cells)
	M1 cells			M2 cells
	-	E.coli	E.coli + CP-91149	-	E.coli	E.coli + CP-91149
	8.8	2.9	7.1	15.1	9.6	21.7
	9.5	3	2.4	20.2	6.9	14.2
	5	5.3	6	25.7	2.6	15.7
