# Supplementary material for: Glycogenesis and glyconeogenesis from glutamine, lactate and glycerol support human macrophage functions
Source: EMBO Rep. 2024 Oct 18;25(12):13. doi: 10.1038/s44319-024-00278-4 (PMC11624281; doi:10.1038/s44319-024-00278-4)
Supplement: Supplementary file 8 — Expanded View source data [file 44319_2024_278_MOESM8_ESM.zip › Expanded View/Expanded View Figure 5/EV5B/Figure EV5B.xlsx]

## Sheet: EV5B
	Figure EV5B
	IL12p70 (pg/ml)			IL10 (ng/ml)
	M1 cells + E.coli			M1 cells + E.coli
	-	CP-91149		-	CP-91149
	744	617		8.6	0.2
	697	117		8.3	3.8
	774	66		8	5.3
	910.7	129.6		1.6	1.7
	947.8	32.7		8.5	3.3
