# Supplementary material for: Glycogenesis and glyconeogenesis from glutamine, lactate and glycerol support human macrophage functions
Source: EMBO Rep. 2024 Oct 18;25(12):13. doi: 10.1038/s44319-024-00278-4 (PMC11624281; doi:10.1038/s44319-024-00278-4)
Supplement: Supplementary file 8 — Expanded View source data [file 44319_2024_278_MOESM8_ESM.zip › Expanded View/Expanded View Figure 5/EV5C/Figure EV5C.xlsx]

## Sheet: EV5C
	Figure EV5C
	TNFα (ng/ml)							IL-6 (ng/ml)							IL-12p70 (pg/ml)
	M1 cells							M1 cells							M1 cells
	Glutamine		Lactic acid		Glycerol			Glutamine		Lactic acid		Glycerol			Glutamine		Lactic acid		Glycerol
	-	CP91149	-	CP91149	-	CP91149		-	CP91149	-	CP91149	-	CP91149		-	CP91149	-	CP91149	-	CP91149
	31	26	21	17	34	25		3.1	2.55	2.45	1.55	2.8	2.3		253	112	195	140	212	114
	32	24	30	25	44	31		2.8	2	2.8	2.4	2.2	0.9		428.9	123.9	135	128	202	135
	50.6	14	45.4	23.2	62	15.9		4.5	1.2	1.7	0.8	2.92153	1.75156		248	200	165.5	129.1	332.3	87
	69.7486	20.1521	64.0388	32.4393	63.0312	33.083		2.96924	1.11545	1.65	0.8	2.42271	2.41265		387.85	345.28	374.3	69.9	212.7	20.2
	67.1736	28.2129	64.7106	22.1673	82.8474	36.8335		2.47952	1.82956	2.84429	1.64478	2	1.3		191.41	9.39	102.24	14.08	471.32	395.22
	31.7	13	31.6	13	36	23.5		4.24	2.2	2.443	1.89165	4.38	2.81		232.978	102.913	259.125	117.997	192.42	94.53
	31.04	6.68	28.32	7.52	69.7	51.12		3.27	2.16	2.74	1.56	3.06	2.65						315.107	78.4415
			44.45	33.5	39.6	17.72				2.57	2.55								180.684	113.304
