# Supplementary material for: Glycogenesis and glyconeogenesis from glutamine, lactate and glycerol support human macrophage functions
Source: EMBO Rep. 2024 Oct 18;25(12):13. doi: 10.1038/s44319-024-00278-4 (PMC11624281; doi:10.1038/s44319-024-00278-4)
Supplement: Supplementary file 8 — Expanded View source data [file 44319_2024_278_MOESM8_ESM.zip › Expanded View/Expanded View Figure 5/EV5D/Figure EV5D.xlsx]

## Sheet: EV5D
	Figure EV5D
	E. coli phagocytosis (MFI)
		E.coli phrodo
	-	-	CytoB	CP-91149
	718	31061	8950	4054
	565	33245	7215	3072
	569	34595	7309	4774
