# Supplementary material for: Glycogenesis and glyconeogenesis from glutamine, lactate and glycerol support human macrophage functions
Source: EMBO Rep. 2024 Oct 18;25(12):13. doi: 10.1038/s44319-024-00278-4 (PMC11624281; doi:10.1038/s44319-024-00278-4)
Supplement: Supplementary file 8 — Expanded View source data [file 44319_2024_278_MOESM8_ESM.zip › Expanded View/Expanded View Figure 5/EV5E/Figure EV5E.xlsx]

## Sheet: EV5E
	Figure EV5E
	relative mRNA expression
	G6PC1							G6PC2							G6PC3
	Monocytes	GM-CSF-Mϕ	M1 cells	M-CSF-Mϕ	M2 cells	Liver cells		Monocytes	GM-CSF-Mϕ	M1 cells	M-CSF-Mϕ	M2 cells	Liver cells		Monocytes	GM-CSF-Mϕ	M1 cells	M-CSF-Mϕ	M2 cells	Liver cells
	0.04	0.03	0.03	0.05	0.03	1929		0.039	0.033	0.031	0.049	0.032	0.526		5	6	9.7	4.1	5	5
	0.03	0.04	0.04	0.06	0.04			0.034	0.036	0.039	0.061	0.042			4.8	7.4	8.5	4.6	4.7
	0.09	0.03	0.03	0.04	0.04			0.091	0.033	0.027	0.041	0.035			7	17	16	10	10
	0.04	0.04	0.03	0.04	0.04			0.042	0.037	0.026	0.043	0.042			5	10	14	17	10
	0.08	0.03	0.03	0.03	0.04			0.077	0.039	0.027	0.032	0.037			7	18	18	9	9
	0.04	0.06	0.03	0.03	0.04			0.045	0.062	0.034	0.027	0.037			5	25	18	11	9
